# Supplementary material for: Lysine 27 of replication-independent histone H3.3 is required for Polycomb target gene silencing but not for gene activation
Source: PLoS Genet. 2019 Jan 30;15(1):e1007932. doi: 10.1371/journal.pgen.1007932 (PMC6370247; doi:10.1371/journal.pgen.1007932)
Supplement: S1 Table — Genes highlighted in red indicate those that are also differentially expressed in the H3.3K27R double mutants relative to wild type. (XLSX) [file pgen.1007932.s002.xlsx]

## Sheet: Sheet1
Gene.ID	baseMean	log2FoldChange	lfcSE	stat	pvalue	padj
CG11370	87.1176	-1.88262	0.280489	-6.57024	5.02e-11	1.65e-07
CG43218	237.889	-1.86002	0.203896	-9.05734	1.34e-19	6.58e-16
Muc4B	19.4659	-1.49482	0.30148	-4.76991	1.84e-06	0.00164937
CG9509	109.086	-1.24762	0.2406	-5.195	2.05e-07	0.000223923
Psc	162.542	-1.22238	0.218436	-5.61172	2e-08	2.82e-05
Su(z)2	282.745	-1.13352	0.191828	-5.92681	3.09e-09	5.07e-06
CG16713	47.1254	1.29346	0.302633	4.38574	1.16e-05	0.00812775
CG9029	189.764	1.36342	0.225016	5.9467	2.74e-09	5.07e-06
CG18302	18.0003	1.43388	0.29226	4.81503	1.47e-06	0.00144885
Peb	54.4446	1.65457	0.298796	5.54367	2.96e-08	3.64e-05
CR40469	109.559	4.21777	0.27531	11.1736	5.49e-29	5.41e-25
