# Supplementary material for: Lysine 27 of replication-independent histone H3.3 is required for Polycomb target gene silencing but not for gene activation
Source: PLoS Genet. 2019 Jan 30;15(1):e1007932. doi: 10.1371/journal.pgen.1007932 (PMC6370247; doi:10.1371/journal.pgen.1007932)
Supplement: S2 Table — Genes highlighted in red indicate those that are also differentially expressed in H3.3BK27R mutants relative to wild type. (XLSX) [file pgen.1007932.s003.xlsx]

## Sheet: Sheet1
Gene.ID	baseMean	log2FoldChange	lfcSE	stat	pvalue	padj
CG11370	87.1176	-3.28502	0.276198	-9.86011	6.19797e-23	1.12382e-19
CG16762	88.1052	-2.79051	0.271512	-9.57331	1.0354e-21	1.34099e-18
Arc1	1134.98	-1.96375	0.174864	-11.206	3.80845e-29	1.72637e-25
TotA	34.7994	-1.94914	0.295801	-6.02813	1.65867e-09	1.0025e-06
Su(z)2	282.745	-1.65148	0.190346	-8.64866	5.21065e-18	5.90497e-15
Muc4B	19.4659	-1.55517	0.301454	-4.83999	1.29848e-06	0.000336343
Psc	162.542	-1.47945	0.21773	-6.77707	1.22633e-11	1.11179e-08
IM3	67.3607	-1.44926	0.292656	-4.69448	2.67286e-06	0.00061847
CG16898	19.628	-1.40166	0.296874	-4.14419	3.41012e-05	0.00498647
CG14245	35.0347	-1.38109	0.302159	-4.52857	5.9385e-06	0.0011455
CG13905	14.2998	-1.31745	0.296591	-4.1653	3.10947e-05	0.00477804
CG14711	33.3386	-1.3024	0.295716	-4.25793	2.06328e-05	0.00346402
Dro	90.8907	-1.26903	0.297825	-4.1194	3.79857e-05	0.00538091
Nplp4	152.769	-1.2663	0.234906	-5.34216	9.18432e-08	3.965e-05
Lsp1gamma	2119.52	-1.23688	0.195388	-6.3141	2.71729e-10	1.895e-07
CG9509	109.086	-1.23658	0.241102	-5.13999	2.74753e-07	8.8961e-05
mRpL27	71.9274	-1.23374	0.257518	-4.71016	2.47522e-06	0.000590535
CG34138	23.121	-1.22908	0.302851	-4.12469	3.71242e-05	0.00534235
CG13510	159.194	-1.18484	0.219914	-5.37096	7.83166e-08	3.55009e-05
Lsp1alpha	555.685	-1.16456	0.224124	-5.19195	2.08101e-07	7.25632e-05
Cyt-b5-r	153.032	-1.13438	0.219786	-5.13164	2.87227e-07	8.9793e-05
Drs	88.3389	-1.10605	0.250626	-4.33649	1.44776e-05	0.00248841
CG2233	1077.09	-1.10506	0.170158	-6.49381	8.3693e-11	6.32301e-08
CG31820	135.86	-1.10434	0.224135	-4.87987	1.06155e-06	0.000291638
scaf	444.708	-1.10203	0.201936	-5.44893	5.06736e-08	2.41793e-05
CG3588	12.167	-1.08649	0.28949	-4.23032	2.33359e-05	0.00378547
GstE1	102.757	-1.07465	0.240352	-4.44946	8.6087e-06	0.00159278
Spn88Eb	132.501	-1.02623	0.221327	-4.62136	3.81234e-06	0.000822921
Hsp23	251.937	-1.013	0.206592	-4.88426	1.03817e-06	0.000291638
CG34248	127.194	1.04109	0.2616	3.95181	7.75622e-05	0.00963259
CG15109	143.677	1.05098	0.228019	4.59932	4.23881e-06	0.000893699
CG34196	241.115	1.06159	0.203025	5.24287	1.58095e-07	5.73315e-05
CG15212	87.0504	1.13558	0.272124	4.2139	2.50999e-05	0.0039922
Gld	78.5047	1.19026	0.265321	4.53816	5.67482e-06	0.00111843
yellow-e	97.6352	1.20799	0.250261	4.81606	1.46418e-06	0.00036873
Cpr92F	710.295	1.20937	0.185027	6.53941	6.17616e-11	5.09028e-08
Pdk	479.729	1.21809	0.194751	6.263	3.77644e-10	2.44551e-07
CG14570	72.579	1.2235	0.288125	4.46922	7.85049e-06	0.00148276
HIP-R	23.8082	1.27761	0.301797	3.99666	6.4243e-05	0.0085651
CG17575	28.3596	1.28054	0.299174	4.05162	5.0865e-05	0.0070945
Dup99B	78.0576	1.31048	0.282251	4.54306	5.54432e-06	0.00111699
CG34211	86.5641	1.32033	0.257398	5.11849	3.07987e-07	9.30736e-05
Pdh	125.916	1.32807	0.243387	5.46849	4.53883e-08	2.28606e-05
lectin-46Cb	14.187	1.37524	0.296208	4.14739	3.36293e-05	0.00498647
CG16704	98.7705	1.42035	0.267694	5.32282	1.02173e-07	4.21047e-05
Sfp26Ad	27.1064	1.43383	0.302493	4.73695	2.1696e-06	0.00053161
Cyp6a2	21.7975	1.4901	0.301657	4.69025	2.72874e-06	0.00061847
Cyp6g1	92.7473	1.53421	0.25783	5.93788	2.88739e-09	1.63607e-06
kek2	93.5396	1.54693	0.266358	5.8786	4.13755e-09	2.20653e-06
Acp32CD	29.6926	1.70849	0.300377	5.29119	1.21524e-07	4.79017e-05
l(2)06225	750.263	1.78733	0.183618	9.74295	1.97726e-22	2.98764e-19
snoRNA:Psi18S-1389a	38.0873	1.83649	0.298115	4.92174	8.57764e-07	0.000250855
CG6639	92.0977	1.8851	0.263056	7.08387	1.4018e-12	1.41208e-09
CG9029	189.764	2.47738	0.234665	10.324	5.48661e-25	1.24354e-21
CR40469	109.559	4.24555	0.277306	10.5667	4.25269e-26	1.28516e-22
Lsp1beta	1904.93	5.52102	0.218393	21.9049	2.33206e-106	2.11425e-102
