# Supplementary material for: Lysine 27 of replication-independent histone H3.3 is required for Polycomb target gene silencing but not for gene activation
Source: PLoS Genet. 2019 Jan 30;15(1):e1007932. doi: 10.1371/journal.pgen.1007932 (PMC6370247; doi:10.1371/journal.pgen.1007932)
Supplement: S3 Table — (XLSX) [file pgen.1007932.s004.xlsx]

## Sheet: rpkmTable_AllRNAData_171212
	DJM93_1_ywRep1_AACCAG_S1_L001_R1_001_Aligned	DJM93_2_ywRep2_TGGTGA_S2_L001_R1_001_Aligned	DJM93_3_K27Rrep1_CGTAGA_S3_L001_R1_001_Aligned	DJM93_4_K27Rrep2_TCAGAG_S4_L001_R1_001_Aligned	DJM93_5_K27RdoubleRep1_CACAGT_S5_L001_R1_001_Aligned	DJM93_6_K27RdoubleRep2_TTGGCA_S6_L001_R1_001_Aligned
128up	8.22216	8.35614	2.11522	7.20397	8.27711	7.0143
14-3-3epsilon	216.908	234.095	245.867	220.661	251.4	239.981
14-3-3zeta	275.407	291.288	306.769	325.159	299.86	282.796
140up	5.22349	4.31613	3.42666	3.6308	1.98651	4.86993
18w	33.0635	30.2206	25.7852	36.1607	37.3706	40.8372
26-29-p	145.99	137.834	132.527	129.671	132.434	122.789
2mit	7.83347	8.85297	8.0246	7.35808	6.57546	6.79882
312	2.71182	2.91008	3.38854	3.07749	4.05159	2.40788
4EHP	26.8204	29.0829	26.9592	26.6323	27.9674	23.3022
5-HT1A	7.11868	7.12984	6.28118	6.07666	7.95552	5.56305
5-HT1B	1.40123	1.05257	2.04272	2.00981	0.592103	1.61283
5-HT2	3.58535	2.60036	1.08139	2.57808	1.29299	3.58601
5-HT7	2.93428	2.30912	2.74988	2.77496	1.85986	2.17117
5.8SrRNA:CR40454	0	0	0	0	0	0
5PtaseI	3.78399	4.69003	1.24117	3.94533	3.23789	2.93989
7B2	7.99513	10.0096	3.49659	8.46834	7.09466	8.83434
7SLRNA:CR32864	0	0	0	0	0	0
7SLRNA:CR42652	0	0	0	0	0	0
825-Oak	0	0	0	0	0	0
A16	20.1903	19.9922	24.0819	20.9601	16.1422	17.1125
A2bp1	33.2089	33.8468	33.0081	38.6719	35.305	33.4631
ABCB7	8.45508	6.69456	6.99573	8.84962	7.82146	8.04849
ACC	16.3043	20.843	19.1347	23.6908	20.4078	16.9672
ACXA	5.44144	9.22978	8.4443	6.10048	6.00792	5.45498
ACXB	1.05733	1.32373	1.15603	0.349971	0.335087	0.730193
ACXC	10.3766	8.32312	8.84547	6.11246	7.52464	8.9273
ACXD	1.52214	1.02906	1.99708	1.20918	0.578875	0.946077
ACXE	0.181792	0.273115	0.397524	0.361034	0.51852	0.188319
AGO1	48.31	52.045	57.4559	58.7986	46.723	43.1419
AGO2	53.092	53.4025	71.4438	60.5301	67.3034	62.0493
AGO3	1.18193	1.77568	0.430755	1.36925	0.936442	0.816246
AIF	18.2203	17.9342	15.1126	16.8447	15.1328	11.7152
ALiX	20.5005	18.3549	15.8484	16.4499	24.413	21.2366
AP-1gamma	10.9468	13.5336	12.4674	16.4183	13.7686	13.4661
AP-1sigma	17.0163	16.2683	19.6196	21.8125	20.2965	22.4347
AP-2	2.68916	1.65275	2.13832	4.12683	2.55674	2.53247
AP-2sigma	17.481	18.1337	30.9446	19.8382	25.326	24.1449
AP-47	16.0723	16.0975	17.1821	17.3782	15.6204	14.4294
AP-50	29.4063	30.46	29.7823	25.5117	29.4297	25.3317
APC4	0.237611	1.07093	1.55875	0.94378	1.35546	0.738428
APP-BP1	8.72913	15.6362	6.60737	11.335	14.6833	10.7815
AQP	41.3937	31.8342	20.4737	27.4023	16.398	21.4399
AR-2	2.66052	4.39674	4.6542	2.37768	3.03541	1.92923
ARY	1.04036	3.90747	0	2.58267	3.95653	0.538858
ASPP	15.998	16.4646	13.2218	13.8844	12.9346	13.8321
ATP7	17.1872	19.2695	20.1939	18.595	19.5114	19.2658
ATPCL	33.7099	26.1922	20.7715	21.1654	25.9924	32.7602
ATPsyn-Cf6	793.317	668.822	788.521	723.213	829.592	868.84
ATPsyn-b	252.639	202.086	259.799	267.14	210.985	203.71
ATPsyn-beta	613.854	589.752	550.507	612.244	581.906	604.974
ATPsyn-d	846.205	759.556	681.724	806.693	686.129	715.111
ATPsyn-gamma	396.27	350.235	316.379	370.47	346.55	340.673
ATbp	2.23166	1.46682	1.82999	4.15503	3.18265	2.31179
Aac11	28.0513	31.9903	37.3614	35.7045	45.5813	42.531
Aats-ala	8.19495	6.72848	9.58506	7.56976	9.60336	9.4763
Aats-ala-m	3.68375	3.49533	5.51148	4.04296	6.08302	3.81601
Aats-arg	4.11607	2.87104	5.7861	2.91943	6.70865	5.4821
Aats-asn	7.65378	9.31789	9.23394	11.0071	7.77874	8.20199
Aats-asp	12.8536	11.7096	8.97031	13.5782	12.7407	17.5646
Aats-cys	2.04342	3.2618	6.14397	5.58	5.82838	5.55656
Aats-gln	5.10646	5.56198	2.79157	6.08479	8.01076	6.08328
Aats-glupro	17.1274	15.1971	23.1251	19.7468	22.7321	20.7193
Aats-gly	16.0091	14.2458	18.85	11.7392	14.7524	15.3082
Aats-his	3.90271	3.74596	3.79291	3.44475	4.94737	3.81823
Aats-ile	4.0191	5.55505	6.6793	9.25892	8.7123	8.16027
Aats-leu	1.868	2.80639	3.17703	2.88541	2.56536	4.51517
Aats-lys	17.427	15.1686	17.5416	21.6997	16.0428	19.1989
Aats-met	1.58769	6.44021	1.38872	3.46842	1.8114	1.97363
Aats-phe	21.0766	21.5318	23.9659	22.1846	18.4356	18.7767
Aats-pro	0	0.931148	0.903535	1.2309	3.14279	2.99622
Aats-ser	3.43866	3.87455	3.75966	4.63403	4.43695	8.39643
Aats-thr	8.31955	11.4275	9.87584	11.3297	14.0118	11.5731
Aats-trp	9.20218	5.78717	5.14759	5.31259	7.12131	4.65545
Aats-tyr	16.9889	9.30535	16.2529	8.78632	10.4317	13.5658
Aats-val	5.32759	7.58991	9.64124	8.75625	7.1612	6.66071
Abd-B	4.95348	4.75791	4.79439	5.08002	5.09558	5.04721
Abi	31.4897	38.7409	46.6286	40.8711	44.7907	39.8122
Abl	16.6755	20.0568	14.9764	18.2341	18.4967	15.1149
Ac13E	11.2579	12.685	17.03	16.5387	17.155	20.3688
Ac3	3.87823	4.734	7.15543	4.45276	4.95474	4.8963
Ac76E	21.0903	15.4885	13.1398	16.7305	13.1065	19.4065
Ac78C	0.915064	2.26833	0.800387	1.18124	0.870003	1.61146
AcCoAS	25.9073	23.7711	22.4325	19.6827	30.4175	36.2036
Acam	0	0	0	0	0	0
Ace	18.5686	21.617	24.2652	20.2014	18.5685	16.3998
Acer	22.3444	31.3606	27.0018	32.1138	24.5984	26.1922
Acf1	4.90586	5.85847	2.20054	5.49601	3.70751	3.2577
Ack	20.1187	20.4718	21.2167	17.569	16.0078	16.8502
Ack-like	4.7676	5.40231	5.301	6.49946	4.91697	5.77586
Acn	13.1208	15.3814	16.954	20.9251	17.011	18.7404
Acon	666.09	626.986	605.388	611.866	635.146	643.705
Acox57D-d	0.831692	0.208249	0.60622	0.82586	0.790737	0.574369
Acox57D-p	3.9893	6.18062	6.54254	8.41782	9.24508	6.1988
Acp1	229.306	272.143	213.773	249.112	192.044	138.503
Acp24A4	29.5205	5.91335	0	0	0.93556	5.09674
Acp26Aa	58.8869	31.4556	38.6304	32.4856	18.0403	30.5006
Acp26Ab	22.3864	17.7503	10.8783	22.2294	21.284	20.6135
Acp29AB	8.17234	7.36663	12.5093	8.92654	2.33097	8.46576
Acp32CD	52.2349	36.5127	6.34566	11.5264	4.82831	5.26073
Acp36DE	88.4116	55.9787	69.4251	72.9043	33.3297	68.5182
Acp53C14a	115.574	71.4958	86.2239	90.4606	149.958	188.741
Acp53C14b	392.084	259.646	360.998	370.124	138.565	244.499
Acp53C14c	17.4764	9.62706	20.3816	12.7261	9.96945	10.8623
Acp53Ea	323.741	184.201	105.436	140.9	137.527	174.104
Acp54A1	0	0	0	0	0	0
Acp62F	95.5277	75.69	88.7068	93.5584	53.4988	66.4235
Acp63F	56.273	22.3096	30.763	35.7001	28.2371	27.5275
Acp65Aa	1247.52	2196.54	2663.32	2354.08	2194.85	1149.78
Acp70A	528.439	198.475	288.884	231.664	157.673	276.618
Acp76A	8.35062	3.52844	1.14127	5.18254	2.48107	9.73175
Acp95EF	1165.93	499.915	716.355	668.529	483.138	833.7
Acp98AB	419.115	97.5134	186.54	173.1	119.896	272.793
Acph-1	6.50355	5.35057	2.70882	3.07521	5.88885	7.05787
Acsl	46.2889	43.5119	36.0701	35.8065	42.429	54.1766
Act42A	175.016	199.228	202.312	212.834	241.533	182.897
Act57B	6102.97	6139.2	5535.48	5615.22	5092.63	4785.84
Act5C	1027.65	854.979	948.282	1021.55	1183.41	1381.92
Act79B	3458.92	3003.96	2962.29	3341.25	3295.96	3109.46
Act87E	5397.42	5796.08	6017.7	5713.41	5238.14	4795.68
Act88F	4720.2	4347.47	4163.55	4345.65	4607.7	4752.48
Actbeta	4.61022	5.51528	4.48051	4.40834	2.75979	4.42198
Actn	620.172	582.214	572.531	587.127	614.361	662.945
Actn3	14.5222	9.38657	7.38504	10.3961	13.1649	9.79584
Acyp	35.5836	32.8979	20.949	17.667	27.3253	21.2661
Acyp2	17.2147	25.1019	15.5002	22.1217	15.4042	15.7348
Ada	0	0.840055	1.22271	1.66572	1.06325	4.05466
Ada1-1	0.574536	1.29473	0	1.14101	0	0
Ada1-2	0	0.433964	1.26328	1.14732	1.64779	2.39382
Ada2a	1.02547	1.15546	1.68179	0.763709	0.731229	1.59343
Ada2b	6.18258	6.07319	5.19978	6.8476	8.59111	6.89722
Adam	42.1312	40.0874	26.6148	31.6092	39.1664	39.2795
Adar	6.84269	7.49592	7.01385	5.87459	7.45448	7.01453
Adf1	9.75051	9.94018	8.37627	11.7569	11.2569	11.5435
Adgf-A	2.90642	3.45679	5.82585	0.962014	4.6055	2.00718
Adgf-B	18.1311	18.3448	16.9917	12.1251	11.6095	8.04947
Adgf-C	1.44345	0.271071	0.789098	0	0	0.373819
Adgf-D	30.6997	22.1851	18.6947	13.1199	29.5574	31.802
Adgf-E	6.29968	11.0417	13.0102	8.34068	5.65672	8.33861
Adh	2.50616	1.46422	0.608913	1.38255	2.118	1.73076
Adhr	0	0	0	0	0	0
Adk1	99.0235	75.1278	41.1415	53.0977	78.6129	109.759
Adk2	47.274	46.4713	44.6678	49.2607	54.3792	52.5989
Adk3	30.835	38.7248	24.2315	32.5325	41.2265	29.9458
AdoR	2.13264	2.93698	0.77724	2.11769	3.37937	1.84101
Ady43A	16.7872	20.5182	19.2876	22.8853	13.5259	12.0846
Aef1	22.6825	22.5613	29.4178	23.3001	25.135	21.3903
Afti	15.6981	19.3462	15.8226	15.2226	15.8578	15.4994
Ag5r	0	0.267529	0.778786	0.35365	0.677218	0.368934
Ag5r2	0	0.548138	1.59565	0	1.38755	1.51181
Ahcy13	20.7894	20.9201	23.1589	16.3591	19.3927	18.2851
Ahcy89E	25.4675	9.56527	6.26509	5.05778	5.75068	18.4673
Ak6	1.71262	1.28648	0	2.55091	0.814142	2.66116
Akap200	91.0147	98.3675	126.684	104.673	134.932	128.728
Akh	4.67775	9.66298	17.9004	9.2899	13.3422	12.1143
Akt1	24.8844	26.6495	34.5607	28.2161	26.3766	26.3004
AlCR2	2.34952	2.1431	2.20187	1.83311	2.55294	2.26003
Alas	117.762	114.717	103.152	106.489	142.938	129.373
Ald	653.994	633.301	624.484	655.548	652.731	663.652
Aldh	171.088	161.272	118.526	116.967	131.858	134.256
Aldh-III	47.103	49.2735	54.5518	51.9696	70.6584	59.6373
Alg-2	2.7605	5.11494	4.82911	3.47212	5.24914	5.33795
Alg10	2.86967	2.77152	5.37866	4.88494	4.67719	4.6714
Alh	11.3234	10.1878	12.4504	11.3075	11.8606	12.5252
Alk	6.89307	6.62965	6.19827	7.42046	5.94114	5.47221
AlkB	0	0.758824	4.41793	0.50155	0.960438	2.61613
Alr	23.6992	27.6116	33.8435	33.1383	44.1446	45.092
AlstR	1.18459	0.889836	1.85025	0.504122	0.804471	1.05182
Ama	5.48144	5.32856	9.16596	4.16229	12.5689	11.0225
Amph	60.6283	83.7394	79.5455	82.3424	72.5183	65.6415
Amun	23.1944	26.8294	32.3607	30.3793	29.0873	29.776
Amy-d	2.7068	1.45235	0	0.76795	0.735289	2.80399
Amy-p	2.74748	1.17934	1.71655	2.33847	2.61219	3.25272
Amyrel	0	0	0	0	0	0
Ance	47.6564	41.0427	51.7732	52.1449	55.4105	59.4297
Ance-2	6.82809	12.8227	6.71894	9.49229	8.764	2.47564
Ance-3	8.61534	5.52456	5.05441	5.21642	6.79261	9.36002
Ance-4	153.579	166.664	195.609	191.98	153.637	167.728
Ance-5	5.92736	6.90136	8.42488	7.65154	7.6079	6.14018
Andorra	3.3095	7.95524	4.34212	7.22984	3.77583	3.42832
Ank	27.673	34.9982	30.1462	33.6742	35.1123	32.2108
Ank2	8.98423	9.84893	7.91971	8.41941	7.95457	8.39067
AnnIX	115.204	92.2168	89.2617	99.6838	106.369	115.268
AnnX	17.0222	16.9235	16.4217	17.4	12.376	16.5961
Anp	0	1.68161	0	0	0	0
Ant2	33.3414	34.3955	22.3583	24.2789	24.937	21.1836
Antp	4.75875	5.07977	3.46865	4.06217	5.79442	6.65929
Anxb11	21.2731	23.5742	23.0286	21.1239	23.0291	27.2734
Aos1	2.00743	1.50793	4.38963	2.49169	4.29429	2.59938
Apc	12.3801	14.2263	15.1472	13.2446	15.8341	13.7407
Apc10	5.80388	2.17986	3.17283	2.88159	4.13855	3.75766
Apc2	0.885837	0.665419	2.32447	1.58333	1.01066	1.83529
Apc7	0	0	0	0.264299	0.506116	0.827164
ApepP	8.82042	13.0376	10.5771	15.5394	13.2554	8.84236
Apf	14.6822	8.48379	4.93933	4.48593	5.36894	15.2094
Aph-4	10.9148	6.24677	10.2288	7.74158	7.65941	7.80696
Aplip1	6.23959	8.98346	7.95905	7.48663	5.19079	7.54089
Appl	42.6088	49.1112	50.6466	51.4319	45.8067	43.8349
Aprt	9.52129	8.34419	5.20505	11.8182	6.03496	7.39736
Aps	60.3678	66.0551	71.2833	65.3394	74.2309	79.0028
Arc1	121.764	118.508	192.171	158.497	592.68	483.977
Arc2	2.84271	0.533844	1.55404	0.705695	4.72978	5.15337
Arc42	27.5622	11.3538	29.163	15.8917	18.1744	22.5652
Arf102F	26.2859	18.2265	16.2121	15.3933	17.3018	8.37838
Arf51F	23.2442	25.0267	30.4968	25.774	22.0996	24.4801
Arf72A	26.874	18.0047	28.5886	24.5219	31.7657	26.3341
Arf79F	99.2954	97.7164	112.773	112.612	111.238	116.947
Arf84F	7.64413	11.4842	12.5366	10.437	16.3523	9.89823
ArfGAP3	16.9977	18.89	20.8756	16.8785	15.2751	18.5728
Argk	194.028	179.628	221.399	202.904	199.351	177.921
Ark	8.01294	8.73743	3.67394	7.05841	8.35561	8.70228
Arp1	25.1751	27.2446	22.3934	27.5408	40.1629	27.8471
Arp10	4.00665	6.35381	3.89393	2.21031	8.88849	6.91752
Arp2	10.1063	8.97187	16.0723	10.4916	16.3783	11.4209
Arp3	10.1151	11.8722	15.2065	11.9274	15.0265	15.0625
Arp5	7.56505	9.33583	7.08964	8.58515	6.42189	8.11655
Arp53D	11.4313	11.4493	7.29076	10.4053	8.60417	11.8418
Arp6	4.65344	3.8451	2.03513	4.62081	3.98186	4.82052
Arp8	1.64304	0.617104	1.79641	0.543839	1.82248	0.851015
Arpc1	44.096	41.3363	54.189	39.4443	41.578	47.1893
Arpc2	13.3636	17.2088	14.6111	18.3251	16.0332	13.5139
Arpc3A	10.047	7.12775	8.54376	4.434	5.30678	8.67307
Arpc3B	7.17731	5.39142	1.74385	7.12698	7.58208	8.26112
Arpc4	22.0091	17.194	19.2509	20.9806	24.2733	17.3275
Arpc5	31.6338	32.1235	35.8678	29.0852	41.7723	30.9491
Arr1	44.0221	34.3484	29.8105	33.5607	56.4359	52.6638
Arr2	96.0284	83.3956	34.5545	70.0075	72.8086	78.9095
Ars2	10.7538	9.79154	6.76959	9.54587	9.75954	6.92027
Art1	4.10759	2.46842	6.28744	4.48667	5.46745	4.68058
Art2	1.30951	3.93468	1.909	2.60065	0	0.904351
Art3	2.43222	3.65405	0.759791	4.83034	5.2856	3.95929
Art4	1.02054	1.53322	3.12427	2.83749	2.71681	3.17156
Art6	2.27727	2.56594	3.73478	1.13065	0.541282	0.589758
Art7	1.1055	3.5293	3.62609	3.01881	2.89042	2.57668
Art8	0	0.778909	1.13372	2.0593	0.49293	1.07415
Art9	0	0	0	0	0	0.37296
Asap1	7.52437	8.23869	5.57747	9.24454	10.0639	7.66242
Asator	11.035	13.47	9.84261	14.2017	13.5287	13.7626
Asph	48.1008	35.4525	35.9399	29.6463	25.9483	32.3334
Ast	6.50227	8.14057	6.6353	3.874	7.00635	4.93953
Ast-C	7.28254	8.20569	9.09984	5.16534	4.94566	7.54401
Ast-CC	1.61274	2.4229	1.17553	0.533811	1.53332	1.11376
Asx	15.0429	16.3586	15.8735	14.5901	15.9652	14.3147
Atac1	0.52807	0.793346	0	1.04873	3.01239	2.18812
Atac2	1.29294	2.33094	2.26182	2.31098	1.22927	1.87511
Atac3	2.3965	2.60028	1.74681	1.85088	2.02532	0.551677
Ate1	9.77223	9.96232	12.974	8.66402	10.9501	8.67694
Atet	9.32339	8.88906	10.9778	7.47762	8.75063	6.06729
Atf-2	13.1134	14.8226	10.9238	13.7655	11.7552	9.44424
Atf3	38.8879	49.8409	63.2614	66.0934	69.6606	52.6626
Atf6	5.37054	6.22422	8.38839	6.70419	5.10607	6.67604
Atg1	9.97349	10.5567	10.2436	12.4545	9.7697	11.4274
Atg12	2.673	7.02762	5.84504	7.96277	12.7069	13.8449
Atg13	27.8494	19.983	19.9964	18.3673	19.1669	30.5716
Atg18	13.3315	11.2661	16.1377	12.7652	14.4857	14.55
Atg2	12.1042	9.6184	9.84357	10.2313	11.4131	14.3005
Atg4	10.5678	14.9692	10.5639	12.5924	18.6594	17.8283
Atg5	8.42856	14.662	14.5506	7.92896	11.3876	11.9479
Atg6	2.09919	4.09984	2.75418	3.33515	2.39498	3.04439
Atg7	2.87412	4.31793	6.85617	4.92957	1.98733	4.05997
Atg8a	319.362	316.492	354.267	324.318	403.043	394.635
Atg8b	58.5434	78.8542	41.9365	48.11	57.5799	53.3261
Atg9	9.5073	8.63641	4.83479	8.56244	9.66976	12.5971
Atox1	24.9894	21.3786	34.9117	25.5035	30.3586	30.9202
Atpalpha	678.897	629.445	650.86	652.892	648.231	670.612
AttA	0.825848	1.86107	0	0	4.71108	8.55499
AttB	0.713104	0	1.55934	1.41621	4.74592	2.95483
AttC	0	1.5695	1.52296	0	13.2434	7.93618
AttD	0	0.63457	3.69451	1.67769	1.60634	0.8751
Atu	1.86632	3.20443	2.33205	3.44173	4.05582	1.93333
Atx-1	0.704291	1.58714	1.54007	0.699352	0.669609	1.45916
Atx2	79.9242	82.3708	87.152	77.6706	79.028	79.482
Aut1	11.8074	18.5101	14.5935	16.3125	23.4281	14.8903
Aven	3.22825	3.63747	2.35307	5.87696	3.06928	5.01624
Awh	0.893753	0.223788	0	2.0708	1.13299	1.54307
Axn	8.55038	8.40636	9.34855	11.6119	8.96618	8.98764
Axs	4.73395	4.84913	3.76426	4.70076	6.34209	6.24136
Axud1	11.0325	10.4682	12.3798	12.1083	12.1454	11.579
B-H1	1.61077	1.72853	0.50318	1.59947	1.09389	1.6686
B-H2	2.79295	3.74642	1.74496	1.98098	2.27607	2.89323
B4	12.7465	12.6504	15.5412	14.1913	12.9267	15.3648
B52	25.7238	30.786	32.7332	36.9442	33.7149	25.8947
BBS1	0.908433	1.59225	0	0.601375	0.287899	0.627366
BBS4	0	0	0	0	0	0.444438
BBS8	0.365492	0.274548	0.79922	0.362929	0.694988	0
BCL7-like	3.39024	3.67852	4.11858	2.61837	3.2233	5.07284
BEAF-32	4.54216	4.87423	5.67562	3.22165	3.70156	4.03307
BG4	3.77277	3.23887	4.71423	2.14075	6.66154	5.58318
BG642163	119.158	82.7535	96.3594	82.1563	91.4876	116.916
BG642167	48.4832	29.9159	18.9318	55.0208	27.9867	37.668
BG642312	19.7332	9.5914	17.7679	10.3737	5.51807	15.6319
BHD	3.22065	4.23372	1.76065	3.99758	2.6793	6.67257
BI-1	116.617	120.828	82.4376	121.789	124.734	102.58
BM-40-SPARC	82.9843	74.0972	83.3126	81.3659	66.4925	81.0979
BRWD3	13.412	15.5997	19.8674	16.5831	17.2764	19.451
BTBD9	13.8685	17.2714	17.5573	13.2276	19.4313	14.7445
Bace	0	0.392375	0	0	0	0
Baldspot	61.3241	75.1321	79.6667	71.2304	86.7035	63.9948
Bap	29.1273	27.1308	23.7785	27.7661	32.6777	29.9719
Bap170	10.3762	10.5401	10.5713	9.48387	12.1074	9.16089
Bap55	6.39611	6.08582	6.52697	8.04493	9.32442	4.41717
Bap60	4.37461	6.10275	6.14953	5.89533	8.61546	8.09227
Bem46	13.5627	10.7387	12.8249	8.73576	12.1978	12.1511
Best1	10.9703	9.09307	11.1671	9.203	10.9695	13.1276
Best2	15.3745	14.3366	10.82	12.6345	12.2651	13.9128
Best3	0.370023	0.555904	0	1.46971	0.351802	0.766616
Best4	1.13144	1.13321	0.824707	1.49801	0.71715	0.390688
Bet1	24.917	21.0567	18.7296	11.5979	16.2869	16.1323
Bet3	8.91475	7.11508	6.09184	7.74571	9.00549	10.9664
Bet5	30.4622	29.9232	25.6199	23.2682	30.0761	32.7696
Bgb	7.57027	6.44481	3.31078	7.01604	9.59665	4.70525
BicC	14.5772	17.435	12.0695	13.7723	17.2233	13.9277
BicD	11.7429	15.0727	11.7172	16.3021	16.1507	14.2903
Bili	5.20944	5.29434	4.35557	6.08578	4.37022	3.49184
Bin1	5.67257	10.6527	10.3368	11.2656	8.98872	13.7112
Bj1	6.62599	8.56092	6.37518	7.89543	11.3395	11.8059
Bka	8.20443	9.24445	3.58812	4.07345	7.02037	5.0994
Blimp-1	20.8033	4.17311	2.32622	1.40846	3.25902	14.4485
Blm	2.73891	5.29046	3.42238	4.53284	1.61202	2.0266
Bmcp	5.74443	3.80742	5.17231	4.69753	6.10409	4.20048
BoYb	0.531653	0.133121	0.387521	0.175975	0.505472	0.367161
BobA	0	0	0	0	0	0
Br140	5.84919	4.84211	5.48161	4.74137	5.33417	5.06995
Brca2	1.72942	1.44344	0	0.572431	1.82695	1.79151
Brd	0	0.885057	0	0	0	0
Brd8	3.59982	3.71813	3.44388	2.45752	3.63646	3.02987
Bre1	4.65972	6.22269	7.5477	5.31253	5.41476	4.64825
Brf	3.58785	3.80485	1.84601	2.93398	2.8092	1.74902
Bro	0	0	0	0	0.801011	0.872747
Bruce	18.7998	20.1185	18.2418	21.2046	17.7602	17.9035
Bsg	91.8431	91.6887	112.258	96.2	96.279	110.736
Bsg25A	0	0	0	0	0	0
Bsg25D	6.83888	5.84577	6.96161	7.02509	6.2779	5.86297
BtbVII	16.1871	18.1096	17.8864	18.211	18.6644	17.8386
Btd	0	0	0	0	0	0
Bteb2	0	0	0	0	0	0.674973
BthD	0	1.42108	0	0.62618	1.1991	0
Btk29A	5.29604	5.66765	6.02838	7.20397	5.51807	5.48619
Bub1	19.0742	20.751	14.023	14.5319	13.2885	12.7753
Bub3	4.06365	8.39442	7.77524	9.5835	12.5565	13.1549
BubR1	0.948493	0.712485	0.888886	0.269098	1.15944	1.26328
Buffy	12.9446	6.73178	8.70953	5.43817	8.52036	8.76768
Bx	8.20527	6.04274	7.73988	6.86966	7.18936	4.99993
Bx42	11.6283	8.11094	11.5029	9.34734	8.16012	6.59649
Bzd	1.77871	2.67225	3.88951	7.06496	4.0587	3.31664
C15	1.3509	1.77584	2.95401	0	0.642189	0.699703
C1GalTA	3.99757	2.00192	4.66212	5.55735	5.321	5.52146
C3G	11.1463	11.466	12.2644	11.9141	13.2974	13.238
C901	0.682437	0	0	0	0.324416	0
CAH1	15.0678	11.6419	16.945	9.40475	10.642	14.2709
CAH2	19.1445	16.8604	7.21781	11.7995	14.7497	19.8319
CAHbeta	11.0684	14.003	3.82155	2.8923	5.53859	8.44845
CAP	23.9721	28.4723	25.5261	27.0469	28.0767	23.6452
CAP-D2	0.146624	0.330421	0.961869	0	0.139404	0.151889
CASK	53.2914	57.9151	60.442	57.8947	57.0443	55.6629
CBP	3.5245	5.70234	3.55708	5.11507	3.6087	3.37019
CCHa1	3.65705	3.2965	4.79812	4.35769	4.17236	3.03068
CCHa1r	1.25364	0.3139	1.82755	0	0	1.29865
CCHa2	59.7175	71.3214	68.5801	66.5511	78.8339	88.1194
CCHa2r	0.6407	0.80213	0.467006	0.636208	0	0.44247
CCKLR-17D1	0.785487	0.590038	0.858811	0.389989	0.746807	1.01711
CCKLR-17D3	0.515052	1.74103	0	1.79004	0.734534	0.266772
CCS	7.05732	2.89161	4.20879	0	5.48983	6.6461
CD98hc	23.5288	26.6107	21.9676	28.6141	26.8945	23.2782
CDC45L	0.839864	0.210295	1.22435	0.833975	1.06467	0.870019
CDase	5.31022	5.1058	7.43158	4.85115	4.64483	5.72092
CG10000	0	0	0	0.47934	0.229477	0.500057
CG10005	2.67642	4.02093	5.85253	5.84684	6.10711	4.99054
CG10006	5.07089	3.17427	3.69617	3.63663	2.94628	4.08563
CG10011	7.14755	9.92463	8.68308	8.45956	8.30571	6.5067
CG10013	1.1127	2.7861	0.811043	1.10489	1.76317	2.30529
CG10014	24.2416	29.9159	21.7716	21.9224	17.2859	24.2151
CG10019	8.17119	5.54638	6.24301	3.61703	2.9952	4.58922
CG10026	19.485	23.869	32.1198	38.3991	20.5206	20.4952
CG10029	2.27108	1.70598	0	2.25516	2.59109	1.41157
CG10031	47.882	26.9758	57.111	41.0626	24.8313	21.4187
CG10032	0	0	0	0.765588	0	0
CG10035	0	0	0	0.641673	0	0
CG10038	4.13401	4.26987	4.51991	5.13127	7.86086	4.81774
CG10041	1.97527	0.989182	0	1.30761	0.626	0.682063
CG10050	0.6633	0.747382	1.45044	0.987973	2.83787	1.37423
CG10051	0.679355	0	0	0.224864	0	0.469165
CG10053	5.28006	16.4316	6.59766	10.4861	7.88865	4.68826
CG10055	17.3397	16.1357	13.0162	12.5924	13.0411	15.5495
CG10062	2.07057	2.82793	1.64644	1.49531	1.78965	2.33991
CG10063	22.7383	19.9272	14.9165	17.3104	21.6186	16.4883
CG10064	13.4375	17.0211	8.64226	9.41876	12.5253	9.82584
CG10068	11.7268	9.66139	8.27195	10.1421	10.0704	10.5804
CG10073	0	0.166732	0	0	0.422062	0
CG10075	21.708	11.7203	19.2842	14.146	16.7692	17.5683
CG10077	122.287	133.242	134.815	120.755	133.904	130.544
CG10081	0	0	0	0	0	0
CG10082	16.9946	14.2553	13.6261	15.3285	14.6766	15.991
CG10083	7.77255	6.96859	8.77224	10.2077	13.1109	12.467
CG10086	3.34839	4.02436	4.39315	3.6574	3.1835	2.77489
CG10089	15.0499	18.9397	13.2493	12.6154	13.5655	12.3507
CG10092	0.9124	1.37074	0	1.359	1.3012	0.945159
CG10096	0	0	0	0	0	0
CG10097	0	0	0	0	0	0
CG10098	7.77386	6.45422	7.15751	6.90678	5.83504	4.23841
CG10103	23.9271	21.5137	30.1245	28.0792	28.9531	25.1618
CG10104	2.0338	2.44439	3.55785	0.403909	2.32038	1.2641
CG10116	0	1.53873	4.47929	2.71208	5.19348	0.707325
CG10126	30.1232	31.2938	28.0299	31.8212	42.0457	41.8276
CG10131	11.9054	4.47152	3.90502	5.31986	7.35743	6.78306
CG10132	11.2809	12.1626	18.2832	10.8064	10.3468	9.07376
CG10133	2.28557	3.86295	2.49893	3.97171	2.17302	1.77573
CG10137	1.35675	3.05747	3.81446	2.30955	2.3956	1.20468
CG10139	9.65479	20.0837	11.3681	14.0119	12.0038	10.0014
CG10140	0.634432	0	0	0	1.20638	0
CG10144	4.03358	3.02993	4.23371	3.52466	3.98835	3.00845
CG10147	4.56283	2.57061	1.24719	2.83177	2.98247	3.54499
CG10151	1.96975	2.79485	2.39292	1.73861	1.87275	2.26719
CG10153	5.58828	9.09518	10.1832	9.24849	8.85515	10.613
CG10154	0	0	0	0	0	0
CG10157	7.92327	3.96784	0	6.99352	3.34804	2.73592
CG10158	41.3186	55.4077	50.8644	47.1072	47.1407	51.0455
CG10163	0	0	0	0	0	0
CG10164	13.767	20.4718	15.9737	17.8553	20.3014	16.2986
CG10165	2.61902	2.29523	2.8635	4.33442	10.3752	6.33046
CG10166	12.7111	19.0966	10.4233	22.0885	9.81923	13.9905
CG10168	1.54484	0.580223	0.844524	0	0.734383	0.400076
CG10170	4.26407	2.66922	3.10808	2.82278	3.37841	1.10429
CG10171	7.13452	8.16651	5.94325	7.7592	7.75222	7.39068
CG10175	3.53782	7.97257	7.28108	4.95955	4.94648	3.01811
CG10176	9.85001	9.1928	7.17966	10.0773	5.39195	8.34845
CG10177	15.2564	17.354	9.53173	12.1195	11.6041	12.6433
CG10178	9.83369	3.81256	4.16193	3.14991	5.12712	6.90071
CG10182	0	0	0.619649	0	0.269418	0
CG10183	0	0	0	0	0	0
CG10184	11.311	11.6828	16.4892	11.6997	17.0272	16.111
CG10185	0.712159	1.24823	0	0.589304	0.902786	0.614774
CG10186	24.4404	22.4388	21.632	23.4023	22.868	21.5001
CG10188	8.75511	8.62071	10.3485	8.92868	9.22387	10.5402
CG10189	2.23226	2.01218	2.92877	4.43321	2.12234	1.38744
CG10194	5.159	10.4633	4.51247	11.7825	5.39545	6.9475
CG10195	0.887845	1.55616	0.64715	0.587746	1.68825	1.2263
CG10200	13.7594	12.6326	5.01462	6.07242	1.45354	6.33487
CG10202	7.91514	11.8913	9.9854	7.55735	10.4198	6.30718
CG10205	11.1064	14.0786	6.0716	5.51427	1.97991	2.8763
CG10208	4.71292	2.65517	3.86465	5.26486	6.72126	1.8308
CG10209	4.01213	6.95496	5.39897	5.82277	7.33569	8.95178
CG1021	22.2752	27.0674	27.9362	30.4137	28.3416	21.548
CG10211	9.91166	20.734	25.5147	24.5431	16.2229	9.48772
CG10214	3.87723	5.82496	4.23916	7.70008	7.3726	6.02466
CG10217	16.6265	19.1504	23.6321	19.5367	24.7655	20.3811
CG10219	191.411	160.637	177.849	177.537	169.32	173.589
CG10222	2.91815	0.438408	0	1.73861	1.10978	3.62751
CG10226	2.92347	2.29586	0	1.84734	2.77951	2.34015
CG10232	2.68158	2.01433	5.8638	4.32701	4.14298	3.12509
CG10237	110.016	76.6896	73.7554	66.3109	78.3411	113.262
CG1024	1.85655	1.04595	1.01493	1.15221	0.661924	2.16361
CG10249	48.2623	47.1105	42.5098	44.4828	38.0908	40.6265
CG10252	238.537	256.057	174.418	186.054	191.735	176.947
CG10253	2.04009	1.72403	1.11527	1.51934	1.45472	1.58501
CG10254	20.9438	27.8128	17.1742	22.7776	23.1127	23.3746
CG10257	2.15402	0.404511	0	0.534728	2.55993	1.67352
CG10262	0	2.73221	2.65119	2.40783	0.576356	3.13987
CG10264	0.598681	7.64514	9.16394	2.97241	3.9844	1.24035
CG10265	8.82222	10.9346	14.4686	12.7025	12.1623	10.9668
CG10268	2.16892	1.62924	2.37139	3.769	2.57765	1.6851
CG10274	2.43582	1.98221	2.21934	1.6125	1.54392	2.31301
CG10277	21.3045	21.6296	17.106	21.6509	24.3698	27.0695
CG10280	0	0	0	1.14311	0	0
CG10283	4.32147	4.17366	4.94987	6.74326	7.43472	5.11615
CG10286	3.20549	2.18898	1.27444	2.31492	3.04764	1.20748
CG10289	7.43171	7.73411	7.61762	8.45579	7.50736	7.29758
CG10298	26.9238	34.1288	42.3158	33.4187	25.5979	20.9178
CG10300	1.26715	0.63457	0	0.419423	0.80317	0.43755
CG10301	0	0.470851	1.37066	0	0.595952	0.649324
CG10306	60.2569	61.8233	59.4543	82.4547	101.305	98.9591
CG10307	18.4509	17.7098	20.1733	13.2322	15.1059	16.4587
CG10311	136.914	126.73	99.3234	122.423	152.998	138.469
CG10317	46.5564	39.1051	36.0944	34.0421	30.9847	35.5133
CG10320	336.059	297.546	292.562	271.983	356.569	353.582
CG10321	12.4122	11.3015	11.926	12.8854	18.2379	12.0786
CG10324	2.42282	2.33995	3.02742	2.06214	2.63259	2.86836
CG10326	24.7046	18.1936	18.0072	24.0504	24.4092	27.097
CG10332	0	0	0	0	0	0
CG10333	4.00297	4.24508	3.0894	2.80581	3.13423	4.63454
CG10336	0.945428	0	0	0	0.449436	0.489686
CG10337	1.44985	1.81515	1.05679	0.479895	3.21639	6.00762
CG10338	3.46898	5.01118	6.4186	3.70963	3.55186	5.80494
CG10339	2.95051	1.47756	2.15062	1.62768	2.18183	2.03763
CG10340	38.7585	31.6243	36.5315	39.1503	38.7559	37.3811
CG10341	6.04001	6.04947	8.80511	4.99804	2.87129	3.82364
CG10343	23.5701	18.8119	16.1065	16.0908	17.5074	20.6014
CG10344	5.32104	4.39674	4.6542	2.11349	3.03541	1.65363
CG10345	13.4522	3.69218	1.69707	1.54129	0.983825	9.91539
CG10347	5.62567	6.00518	7.12201	6.46826	8.16372	6.74782
CG10348	13.4438	11.0003	8.92427	5.48285	3.88019	8.70408
CG10352	0	0.351381	0	0	0.44474	0
CG10353	19.8312	22.0882	10.0935	12.6471	12.5968	12.4853
CG10357	1.12839	0	0	0	1.07282	0
CG10359	16.3642	15.4991	21.7812	19.7819	18.9406	17.3202
CG10361	3.94226	3.94843	5.74701	4.78452	7.07979	7.71384
CG10362	1.81926	1.73929	0	1.14959	2.20141	1.54193
CG10365	52.4191	46.7293	49.7167	44.2124	35.4269	43.5063
CG10366	8.20761	6.3937	7.9767	7.2445	6.35836	6.9278
CG10375	16.1679	8.87516	13.5978	14.2021	15.963	21.9018
CG10376	7.47994	11.0502	8.17818	9.40815	6.87454	8.52335
CG10383	17.703	19.2083	14.8154	13.6725	11.8442	14.2634
CG10384	10.1922	6.83581	7.16374	10.8436	7.61379	8.29566
CG10395	2.17948	2.94691	3.81269	2.59704	4.55874	4.51547
CG10396	49.802	61.9201	33.7972	43.4844	36.7368	29.353
CG10399	1.76073	2.20436	1.28339	1.74838	3.34804	1.82394
CG10405	0	0.506836	2.95084	0.669993	1.283	0.69895
CG10407	25.9062	36.805	16.0095	31.3169	31.5913	30.9202
CG1041	6.53198	7.17127	9.88855	7.48405	9.7932	6.7665
CG10413	16.8784	13.7974	10.8553	14.131	12.7434	12.6848
CG10417	10.8668	10.3891	10.8011	15.4502	12.6798	13.8154
CG10418	11.4749	15.0845	12.5461	14.2431	17.7285	7.42934
CG10420	2.06643	2.58709	1.50622	2.05194	1.96468	2.14063
CG10424	4.06695	8.40123	5.55824	7.06725	6.76669	5.26621
CG10425	6.70633	6.381	8.79883	9.76698	8.50145	6.02084
CG10426	11.404	9.01725	2.62495	6.15867	6.4674	7.25386
CG10428	4.27078	3.94843	7.90214	3.58839	7.80859	5.10475
CG10431	1.8672	1.40259	1.2249	1.11246	2.1303	2.12766
CG10433	220.065	160.633	100.202	117.968	134.466	171.122
CG10435	7.91264	5.42693	11.2843	5.80746	5.88756	3.5638
CG10440	3.40909	2.90227	0.993954	3.15951	3.24122	1.64803
CG10444	3.55894	4.34426	5.83675	4.85923	6.13293	7.14303
CG10445	0	0	0	0.183119	0.525995	0
CG10459	5.44113	7.76576	3.56943	3.24179	5.17319	2.2546
CG10462	5.72089	3.58116	5.00394	6.43821	5.98309	4.74103
CG10463	1.30519	1.71575	0.713515	0.97203	0.93069	1.01404
CG10465	16.1629	12.9	8.83586	12.0372	16.8077	13.6039
CG10466	1.91688	1.43991	2.09581	5.7103	1.82248	5.9571
CG10467	34.9135	25.9212	24.8566	23.3812	26.6326	35.3259
CG10469	0	0.882569	0	1.75002	1.11706	1.82565
CG10470	29.5079	26.8674	31.2847	26.6372	35.7061	29.641
CG10472	2.67871	5.03045	14.6438	20.6144	15.9175	9.71211
CG10474	0	0	0	0	0	0
CG10476	0	0	0	0	0	0
CG10477	0	0	0	0	0.437878	0.954187
CG10479	14.5859	8.70905	11.4495	6.31336	8.53392	9.2982
CG10481	0	0.468975	0	0	0.296789	0.970106
CG10483	3.64104	3.99739	1.2249	3.33739	2.39659	4.93231
CG10486	0.264369	0.198587	0	0.262515	0	0.821583
CG10492	25.7292	29.1474	23.4171	27.206	30.148	27.5174
CG10494	0	1.08043	0.629033	1.42823	1.36749	0.595984
CG10495	1.82879	2.40405	3.99902	1.81597	1.30405	2.36807
CG10496	1.82149	1.71032	3.98304	2.0348	1.51532	1.88688
CG10505	0.477394	0.119536	0	0.158016	0.151295	0.164845
CG10508	15.7184	7.63152	13.4132	7.61374	17.6781	17.4742
CG10510	10.8571	12.2334	7.12238	10.4216	9.97841	12.3716
CG10512	8.1167	12.3908	15.4586	16.1196	13.9404	10.578
CG10513	0.92315	1.73362	2.01865	0	0	0.956295
CG10514	0.92315	0	1.00932	0.458338	2.19423	2.86888
CG10516	22.639	17.3602	25.7837	22.4803	14.3495	14.6574
CG10527	229.906	216.282	327.252	295.597	212.914	231.42
CG10543	25.4811	26.8098	31.1808	30.9997	25.6703	23.2495
CG10550	24.7739	12.111	8.59889	10.1524	7.10357	6.92504
CG10553	3.4775	2.93873	3.80212	4.74803	2.06641	4.05265
CG10555	8.69449	7.85771	7.72372	9.03822	8.26635	6.755
CG10559	1.31042	0.656238	0	0	1.24589	0.904981
CG10560	7.33657	10.6777	10.0268	8.65109	9.15508	8.54999
CG10561	22.5936	26.1456	24.035	23.3447	16.8364	19.6094
CG10562	6.15735	5.24195	4.48809	7.74462	6.6347	6.80366
CG10565	20.4988	17.81	13.5014	13.9788	16.202	14.0712
CG10566	4.33534	4.07075	10.2701	6.45742	6.86976	5.2395
CG10570	0	0	0	0	0	0
CG10576	27.6484	25.961	24.6608	27.4545	32.8586	30.5254
CG10581	9.61051	3.20852	4.67006	3.18104	5.07625	5.53087
CG10584	8.69776	8.71139	2.53592	4.60628	6.61556	7.20804
CG10585	5.9847	5.20538	3.44388	3.44053	4.79157	6.85216
CG10587	0.692617	1.04055	0	0	0.65851	0
CG10588	3.87284	4.50923	2.96405	3.6534	4.23444	2.40713
CG10589	13.7762	15.8675	12.0498	11.8557	13.5344	12.8438
CG10590	7.3243	8.69645	7.23305	8.68061	7.63753	6.36352
CG10591	0	0	0	0	0	0
CG10592	1.43355	0	0	0	0	0.742509
CG10597	0	0	0	0	0	0
CG10598	0	0	0	0	0	0
CG10600	24.7413	24.6318	22.7797	23.1572	24.4233	26.2427
CG10602	14.3169	14.0786	15.9379	14.7334	22.0265	22.6508
CG10616	19.4418	22.1768	14.1711	15.7304	22.2498	22.3776
CG10621	73.5158	73.7521	74.0327	84.5266	93.3474	113.231
CG10623	11.0871	11.6002	9.52451	6.68427	6.77646	9.43427
CG10625	28.4302	36.3053	70.7534	48.9335	43.8919	25.6644
CG10628	3.49899	3.75479	4.37213	1.48905	5.70289	4.14242
CG10631	6.47647	8.21206	9.06373	8.12885	7.93092	7.40674
CG10635	25.396	25.1467	15.1454	33.2418	14.2677	20.3287
CG10638	3.79359	3.28806	4.46678	5.50561	6.93612	5.74356
CG10639	11.5899	10.157	6.33588	9.5905	11.3252	16.008
CG10641	22.3451	19.9685	12.6367	16.0675	14.6516	17.161
CG10646	1.36562	3.07745	2.98619	0.904028	1.29837	2.35775
CG10650	4.11568	5.87404	7.19981	3.67814	7.04342	4.6898
CG10651	0	0.931455	0	1.2313	0	0
CG10654	0.694536	1.3043	0.75937	0.689666	1.32067	0.359736
CG10657	30.8474	29.3509	24.2834	20.4207	16.0328	18.3208
CG10659	5.9911	2.25018	1.63759	1.48727	0	2.32733
CG10660	10.8446	15.0705	15.414	10.2301	11.8572	13.7616
CG10663	2.50327	3.38471	2.73695	3.23143	3.094	5.18629
CG10669	1.3256	2.41827	2.07049	1.12826	2.3406	0.784682
CG10671	15.3201	16.4051	12.1171	11.9759	17.0449	18.5714
CG10672	9.26904	10.444	11.4011	13.2308	8.8126	13.2025
CG10673	4.21249	2.53145	3.68458	7.52931	6.40808	6.98198
CG10674	20.9814	35.4616	22.94	29.9492	18.7014	20.3763
CG10680	68.398	42.5711	60.8946	61.6116	54.3463	60.7318
CG10681	1.22068	3.2093	1.33463	1.81818	1.16057	3.79352
CG10688	4.74863	2.54789	5.93361	0.673618	7.73963	4.91912
CG10694	5.82786	5.35057	5.6639	10.931	8.61914	6.70789
CG10700	0.357569	0.268597	0	0.355062	0.339961	0
CG10702	0.907556	1.47709	1.98455	0.901192	0.143811	0.470071
CG10703	5.12901	5.47501	5.90294	10.9902	5.6464	3.07604
CG10710	8.08185	14.8201	10.9154	15.1062	16.9497	10.8344
CG10713	9.3998	7.24671	5.40909	7.12323	7.29065	8.19983
CG10721	2.33307	2.33673	1.70057	2.31671	1.84849	0.805613
CG10725	0	0	0	0	0	0
CG10730	2.13723	2.06413	1.33528	0.909532	2.03198	1.26512
CG10731	0	0	0	0	0	0
CG10732	43.6214	50.1247	40.6688	44.211	44.7955	38.1818
CG10734	45.4216	47.1176	37.8375	41.2371	37.4269	31.3683
CG10737	93.1368	95.2167	105.971	111.582	116.483	110.6
CG10738	3.42724	4.13753	4.01483	4.86173	2.6766	2.15554
CG1074	2.60091	3.62837	1.62497	3.32057	3.88587	1.92449
CG10741	17.8426	25.8346	27.1418	17.7175	27.7816	22.2335
CG10747	4.60332	6.05132	1.67768	4.95196	8.75327	4.7686
CG10748	2.18785	2.05432	0	1.08625	0.520028	0
CG10749	25.5627	19.6021	18.6326	23.2682	17.7216	11.5852
CG10750	12.2696	9.21665	6.99913	6.88638	6.59351	4.42093
CG10752	2.12002	3.98126	3.09056	6.31545	4.36718	4.02625
CG10754	14.5331	13.2901	9.67202	7.52931	10.2129	11.7821
CG10761	6.97572	5.23999	9.80601	6.43204	5.68476	11.8716
CG10764	1.49243	1.68161	4.07935	2.22294	1.41893	2.70552
CG1077	0.276375	0.622818	1.81305	1.92106	2.10212	0.572596
CG10777	20.9064	24.4291	28.5111	23.6618	27.1438	24.3739
CG10778	3.67366	2.41462	4.01659	3.6479	2.18297	2.37848
CG10793	0.377829	1.98671	2.47859	0.750359	1.43689	0
CG10795	6.56667	9.86544	23.4971	10.6701	14.1893	12.3681
CG10799	10.3265	16.2897	29.3552	21.5336	9.81799	13.9064
CG10801	1.42621	1.607	0.779672	1.06216	1.69497	1.84677
CG10802	11.0715	7.35704	13.0362	9.30252	9.31175	10.5868
CG10803	5.87722	6.81418	8.38155	7.73906	9.47498	7.27942
CG10804	6.00087	6.65911	6.56105	8.26106	4.53836	7.62913
CG10809	23.7993	23.2175	16.8967	20.5633	19.9826	19.2108
CG10814	0	0.325848	0	0	0.824847	0.449359
CG10822	14.7645	21.1732	23.4803	9.32968	28.0748	41.7125
CG10824	2.36535	3.04593	2.95561	2.01323	2.57014	4.90056
CG10827	1.12333	0.843818	0	0	0	1.16366
CG10830	16.386	20.1863	14.8102	19.7422	14.5405	14.7111
CG10834	28.4918	24.7816	13.1164	8.9343	21.3858	23.3011
CG10839	5.44629	7.4384	6.49603	2.94987	4.23662	2.56447
CG10841	28.397	25.8322	18.2299	17.5913	21.3017	23.2094
CG10845	9.4039	10.9613	8.50903	7.40597	13.2571	8.7338
CG10853	0	0	0	0	0	0
CG10858	1.81555	1.3638	0	0.450705	0.431536	0.470184
CG10859	19.863	24.7255	17.3737	18.8784	18.3453	16.4609
CG10862	25.5738	22.7388	29.673	16.0659	23.322	24.87
CG10863	124.328	145.276	147.261	114.311	171.836	148.468
CG10864	1.21163	1.21353	1.76632	2.00523	1.15197	0.836758
CG10866	8.28609	6.59044	8.52667	8.22799	12.5122	8.07868
CG10869	37.7161	35.5199	31.3892	33.2593	35.8588	28.5738
CG10874	22.5133	26.1089	23.3194	21.5711	17.6495	27.8223
CG10877	2.37731	1.48815	0.866411	1.9672	1.13012	3.69401
CG10880	3.90237	1.8321	6.39998	5.32814	4.63776	2.02124
CG10881	9.66318	10.6462	5.63479	5.75725	6.12489	11.3448
CG10887	0.85944	3.01276	3.13223	3.9826	1.90661	2.96766
CG10889	3.17012	1.51538	3.15095	7.15429	4.93202	4.17956
CG10898	4.66383	7.47382	4.75925	8.02728	5.02539	6.44171
CG10899	9.67313	19.3766	8.46088	17.2895	13.4886	10.6885
CG1090	14.9465	12.7478	13.6181	14.5325	15.2467	9.67696
CG10903	2.48147	4.10084	3.25573	4.43532	6.60596	2.05645
CG10904	3.97559	3.4841	1.4489	3.28976	1.25994	7.55028
CG10907	1.94664	3.21699	3.40537	1.15979	2.96125	2.82315
CG10909	0.534372	1.60563	0	1.06125	1.01612	1.10712
CG1091	13.1435	17.8655	19.8448	13.3621	16.9592	14.5879
CG10910	0	0	0	0	0	0.323047
CG10911	31.3153	11.5688	21.3289	23.4492	25.8685	31.9078
CG10912	6.23355	6.24332	12.1164	11.6919	34.2425	17.2196
CG10914	1.22068	0.916944	2.66926	1.21212	2.90142	1.58063
CG10915	11.7681	12.1757	12.6239	11.2446	16.4663	12.4207
CG10916	5.96591	6.27402	6.95768	4.73926	5.67213	4.53208
CG10918	0	0.732272	0	0	0	0
CG10919	41.4425	32.4277	13.2158	30.0066	41.0435	22.3596
CG1092	4.62132	9.46751	11.0241	8.76065	19.9716	16.9729
CG10920	9.15331	7.70083	8.00621	7.99843	8.00636	10.6198
CG10924	12.1021	13.2352	14.0102	10.6035	10.3217	13.6428
CG10927	0.534372	0.802814	2.33702	0.530625	0	1.66068
CG10931	3.12368	5.08393	1.13842	4.65266	4.94977	1.61792
CG10932	8.85814	6.65401	13.8358	12.5657	14.4376	11.7979
CG10933	0.896736	0.673606	1.96089	0.890448	2.98402	1.85787
CG10934	50.482	56.4298	28.9114	43.5637	45.1392	42.3337
CG10936	16.3325	25.6764	33.6735	37.9964	20.1867	14.1394
CG10943	0	0	0	0	0	0
CG10947	17.1396	16.7066	12.493	11.5489	13.9676	11.8366
CG10948	10.1784	11.3093	10.6648	9.26476	10.4836	11.6421
CG10949	1.62916	1.83567	0.890619	2.02217	1.54893	1.26574
CG10950	7.24265	10.1391	7.91875	7.51877	11.894	10.913
CG10953	3.7887	11.7001	12.8874	7.10624	2.40142	0.436081
CG10958	3.42524	4.96213	3.20998	3.88711	3.9544	2.281
CG10959	1.70702	3.07745	1.4931	1.69505	3.89511	1.41465
CG10960	18.4957	18.4783	22.2445	25.1614	25.8498	29.3144
CG10962	27.4051	40.7341	31.8759	49.2149	43.7955	46.5097
CG10969	14.0703	15.3358	10.8591	10.1363	9.7052	11.146
CG10970	3.1185	4.68508	9.09229	3.4407	7.57705	4.30729
CG10973	5.46644	6.84376	2.65632	2.41249	6.3522	4.40433
CG10979	6.32199	6.56766	4.412	6.81193	5.37124	6.40964
CG10984	13.6914	12.3416	21.2295	14.337	14.4373	17.0196
CG10993	3.53137	3.31585	1.93051	1.7533	0	1.82908
CG10996	4.51309	3.7668	1.09653	1.49382	3.81409	3.11676
CG11000	29.4281	38.0632	39.6157	39.7233	36.0229	30.7705
CG11007	17.7451	16.466	14.8365	16.5841	13.3978	14.5976
CG11018	30.5887	39.5514	12.0618	25.3949	20.9775	19.22
CG11023	9.00218	5.00905	10.9361	7.28368	17.1178	14.8516
CG11029	0.347268	0.521718	1.51874	1.37933	0.330167	0.719473
CG1103	14.8599	15.5597	11.8161	13.4143	15.4125	10.2623
CG11030	3.605	4.17481	3.2846	4.32549	2.85623	4.20123
CG11034	2.67871	2.61584	5.27178	3.19191	4.07488	4.9948
CG11035	7.91619	12.9741	7.86833	7.14608	10.2632	8.20042
CG11037	7.55203	2.06287	3.00255	3.40867	5.22192	9.24558
CG1104	8.76669	9.32921	6.39004	10.6397	8.79805	7.06335
CG11041	0	0.902013	0	2.38476	0	0
CG11043	32.9395	36.3872	31.7773	30.7845	35.9229	27.097
CG11044	3.06513	3.22343	5.36201	2.73927	4.37128	2.54014
CG1105	24.1353	24.1731	25.241	19.7981	22.2817	20.2914
CG11050	36.1217	30.5255	18.5853	29.0112	28.2825	39.3446
CG11052	20.3905	12.4804	9.90841	8.24898	8.61617	8.6055
CG11055	21.2784	19.1561	24.5078	21.4517	24.2458	22.2106
CG11060	8.67569	10.7937	5.92847	10.4994	8.50623	5.89784
CG11068	36.9598	40.8946	49.1473	36.2047	41.313	47.5999
CG11069	1.84539	3.2345	3.36276	4.27572	4.09388	2.86748
CG11070	10.321	11.4909	10.0754	10.7977	8.76142	10.1188
CG11073	81.7373	97.8391	121.336	103.105	119.569	108.421
CG11076	35.7939	32.6491	46.5895	34.2735	35.6518	29.5749
CG11077	4.562	5.48298	3.99028	11.778	8.6747	13.2322
CG11085	0	0	0	0	0.38548	0
CG11089	0	0	0	0	0	0
CG1109	8.73693	5.72156	8.8177	8.0083	12.9925	7.19408
CG11092	3.36096	3.787	4.59337	4.17174	5.59204	5.87525
CG11095	3.35496	4.6203	3.66814	7.77335	6.91113	8.68855
CG11099	5.13343	2.84134	3.54482	3.48772	2.05501	4.75798
CG11103	2.71644	1.53039	5.94003	4.72044	1.937	4.92445
CG11106	51.1689	51.5402	63.5743	53.1196	44.2265	36.1405
CG11107	6.38912	6.17059	6.48657	6.5709	7.37618	7.09127
CG11109	1.66818	2.19292	0.911951	1.65648	1.98254	1.72807
CG11110	16.85	6.9615	11.0537	17.5684	10.4131	10.473
CG11112	4.63623	2.7861	8.11043	2.76223	4.40793	6.72377
CG11113	8.30223	7.27584	3.02575	4.12201	2.63113	17.2006
CG11120	2.49629	2.81273	3.82104	1.23939	1.89869	2.84451
CG11122	9.56413	11.0528	10.5188	11.6887	12.6981	10.9628
CG11123	3.2493	3.55024	2.58372	2.34655	2.5276	0.611993
CG11125	42.6133	54.071	35.2582	36.0245	35.8611	31.0196
CG11127	3.80146	6.3457	7.38902	5.45249	2.81109	4.3755
CG1113	0.314668	0.236371	0	0	0.598345	0.325966
CG11131	0	0.341443	0	0	0	0.470866
CG11134	17.8524	15.8937	20.2419	16.4141	20.1165	13.6988
CG11137	32.1196	36.5567	27.6687	44.4588	37.0156	31.2563
CG11138	12.8512	13.354	15.2218	16.9085	16.0875	12.0923
CG11141	11.3843	8.55159	8.96184	9.94792	11.906	12.0289
CG11145	13.1042	8.20297	2.38791	14.0967	9.34419	3.39368
CG11147	10.9642	6.83743	7.23782	8.62765	11.211	11.5721
CG11148	30.4553	34.8424	33.159	34.6705	31.8633	30.6248
CG11149	0	0.43237	0	0.571555	0	0.298129
CG1115	14.4511	16.283	14.4835	15.5456	18.8918	20.5838
CG11151	93.1144	86.152	95.5988	95.2804	97.7059	92.3405
CG11155	10.6505	12.5511	11.7516	11.4491	10.6835	8.60367
CG11158	1.51772	1.99513	1.6594	1.13031	2.16447	2.35832
CG11159	10.5107	17.2262	10.4471	17.0787	16.3523	12.8677
CG1116	9.21228	7.78504	6.71482	8.76652	7.29886	5.16914
CG11160	5.12945	4.23843	8.41242	6.36685	6.58376	6.64202
CG11162	0	0	0	0	0	0
CG11163	6.36752	8.22697	6.12649	5.31121	3.87453	5.01307
CG11164	0	0	0	2.57412	0.985859	0
CG11165	63.9815	58.5747	59.0238	40.7007	52.2765	36.2462
CG11168	3.9002	5.58045	4.46735	7.00802	5.29735	5.57938
CG11170	0.546009	1.64059	0	2.7109	1.55737	0
CG11178	2.48434	2.15328	4.59674	3.41574	2.362	3.16743
CG11180	1.07424	1.81562	1.76178	1.06671	0.255335	3.06022
CG11188	4.78487	2.76483	7.24367	4.02035	2.79954	2.28769
CG11190	7.95644	7.09731	10.3303	6.91307	7.80104	8.49968
CG11191	6.26819	3.62193	2.10871	4.78787	7.79322	4.49532
CG11192	0	0	0	0.656565	0	0.684941
CG11200	2.51734	3.78193	4.71829	6.78488	10.9412	3.72532
CG11208	8.47901	9.67178	9.61387	11.2261	10.7486	11.7113
CG11210	11.7938	9.51545	6.68616	10.8436	13.0819	9.27606
CG11211	0	0	0	0	0	0
CG11221	7.73509	5.18786	5.43674	5.48632	6.82889	5.15109
CG11226	20.4583	24.7591	12.4267	22.0077	15.1284	15.3059
CG11227	3.21953	6.51117	6.4986	6.63984	5.65106	5.90061
CG11231	0	0	0	0.355874	0	0
CG11236	13.2688	6.37901	6.96357	7.37843	5.55078	5.49809
CG1124	40.4399	13.923	6.14096	4.46181	3.20404	19.7823
CG11241	3.25479	2.44492	2.37242	1.61598	1.0315	1.12388
CG11247	11.3927	10.862	11.9771	12.4006	12.0815	14.2983
CG11248	5.64513	5.49692	6.40069	4.35987	4.7708	3.68196
CG11249	8.31797	8.03347	5.84643	7.66967	7.62592	8.92436
CG11251	15.3433	16.9493	14.802	9.41029	13.7296	12.1544
CG11253	5.44331	8.4923	6.40925	6.23671	3.18478	3.90375
CG11255	41.3287	26.4458	41.0027	43.6988	34.9276	38.452
CG11257	3.28368	2.46662	4.78695	2.89836	2.08132	2.64567
CG1126	0	0.776341	3.38993	0	0	0
CG11261	1.98092	1.48802	1.85643	3.93405	1.61432	1.75889
CG11262	6.3121	7.42146	6.60127	5.99532	4.17479	6.25444
CG11263	0	0.884226	0	0.584435	0.559579	0
CG11266	19.9477	26.7987	26.8428	24.5693	25.1657	21.26
CG11267	169.895	187.072	221.521	239.958	209.687	218.628
CG11269	5.80388	1.45324	8.46088	13.4474	0	0
CG11275	10.1646	8.48379	4.93933	7.85038	10.3799	12.8695
CG11279	4.73326	4.57136	1.4786	4.02863	3.21441	2.10137
CG11284	10.3352	13.6387	9.16219	9.15328	16.2001	12.1531
CG11286	7.47994	7.86624	4.90691	8.17023	4.97812	4.6491
CG11289	0	0.311203	0	0	0	0
CG1129	4.39517	4.57136	5.9144	5.70722	4.50018	4.20274
CG11291	6.21638	12.8414	4.53112	10.8024	9.85044	10.196
CG11294	8.69161	11.5216	4.47198	7.61529	8.26361	9.00368
CG11298	33.7937	31.936	11.9188	31.3918	25.9109	15.8096
CG11300	2.15772	0	0	0	1.02573	0
CG11306	9.21308	9.63946	13.6707	13.0693	14.3904	13.975
CG11307	5.68727	4.27214	4.44155	1.61354	4.24852	3.36655
CG11309	6.21699	6.04359	3.99843	6.17339	4.52005	7.95555
CG11313	0	0.770623	3.36497	0	0	1.06272
CG11317	4.16952	7.83011	3.03916	4.83034	5.61595	6.11891
CG11318	0.453559	0.340702	0	0	0	0
CG11319	22.8155	22.4118	17.4174	20.7787	19.6383	17.761
CG11320	0	0.354823	0	0	0	0
CG11321	37.4075	33.1469	28.9616	31.1147	23.6489	26.3022
CG11322	1.77569	4.26833	3.8829	1.76324	5.06475	2.94311
CG11327	30.1622	36.1992	23.5014	26.8523	26.3695	26.9355
CG11329	0.641575	0.481935	0	0	0.609981	1.99383
CG11333	10.4312	15.6713	6.22086	8.47475	10.8191	11.788
CG11334	20.2667	23.9231	25.324	32.343	22.7095	19.1198
CG11337	2.00454	1.50576	1.31499	2.58762	2.85874	0.830603
CG11340	0	0	0	0.277372	0.265576	0.28936
CG11342	0	0.975856	0	0	1.23513	0
CG11345	0	1.53039	4.45503	1.3487	0.645668	1.40699
CG11349	0	0	0	0	0	0
CG11350	0	0	0	0	3.18478	3.90375
CG11353	1.81103	1.3604	0.88004	2.19796	2.2958	1.66761
CG11356	0	0	0	0	0	0
CG11357	14.4437	10.1066	12.1144	10.6095	12.0394	11.8879
CG1136	26.1947	24.9008	21.2899	19.3356	19.3949	19.4509
CG11360	2.15372	4.27105	3.39086	4.0206	4.83248	5.08679
CG11362	4.91622	16.0028	0	13.018	22.5916	13.5806
CG11367	4.1881	5.76766	4.57905	1.7328	1.32729	2.16923
CG11368	59.0355	46.9546	30.3748	31.035	75.9385	80.9407
CG11369	20.9951	23.5615	21.019	18.0849	16.3538	19.9147
CG1137	19.7459	33.1148	28.1162	20.9754	16.5906	20.9306
CG11370	3.3165	1.06769	23.8286	25.8755	100.902	74.1103
CG11373	128.039	117.713	104.471	100.574	138.086	106.901
CG11374	2.72925	5.12537	5.96805	6.3236	2.16238	2.35604
CG11377	3.95969	4.46163	5.19518	5.89788	2.25882	3.69167
CG11378	12.9203	9.4281	11.3011	12.4631	14.3899	16.4434
CG11379	10.4069	9.02013	14.0042	14.3086	6.08891	4.14639
CG1138	12.1059	18.861	11.7653	9.3497	11.5098	16.2563
CG11380	2.54428	3.8224	3.54046	4.82321	1.09954	2.63563
CG11381	0	0	0.855061	0	0	0
CG11382	0	0.249921	0	0	0	0.689304
CG11384	0.580388	0	0	0.288159	0.275904	0
CG11388	14.0071	21.6281	16.1655	16.9998	22.9355	14.51
CG1139	0.397223	0.895153	0	1.97219	1.13299	2.8804
CG11391	1.74116	0.523167	0	0.345791	0.662169	1.08221
CG11395	35.9955	37.6059	62.4262	61.2152	66.4791	64.7181
CG11396	2.3491	3.23508	5.9929	5.4428	2.9779	4.46131
CG11398	0	0.448999	0	0.395692	0.757726	0
CG11399	7.22005	8.85474	10.3106	7.60837	8.8258	7.32665
CG1140	13.0421	7.99746	7.56629	8.45755	11.3876	12.1317
CG11400	24.3162	22.3248	35.4482	25.9343	36.8189	42.9151
CG11403	0	0	0	0.215371	0.206212	0.449359
CG11404	19.4423	22.7831	22.1075	15.4447	14.7879	10.473
CG11406	1.2612	0.947385	2.45144	1.94812	0.266466	0.145165
CG11407	16.4676	8.42215	4.59697	3.13125	7.66176	11.2516
CG11409	23.3457	35.813	37.2112	41.7556	37.0381	24.4753
CG11412	28.9932	28.9102	35.9077	25.7326	29.2731	23.6553
CG11413	0	0	2.27685	0	2.96986	3.23583
CG11414	22.9787	28.3681	29.7115	28.5715	31.3459	31.8763
CG11417	3.85655	2.51069	2.81104	3.82951	2.44443	3.46235
CG11418	3.59061	4.04577	3.36497	3.05609	3.4138	2.39113
CG1142	2.76436	4.15304	6.04482	5.48995	3.28529	5.72722
CG11423	7.89739	9.22806	5.1168	8.13245	5.28375	5.75696
CG11425	4.39652	2.35897	1.37341	1.87101	2.38858	9.10875
CG11426	10.3249	9.75726	15.2943	12.2368	21.2161	24.8413
CG1143	11.3486	6.8198	4.13598	6.76139	7.5528	11.3642
CG11436	0.628075	0.943588	1.37341	0	1.19429	0
CG11437	0	0.474648	0	0	0.600758	0.654561
CG11438	3.52428	4.91651	3.3028	1.99975	5.26544	1.56464
CG11444	38.4123	31.0403	41.998	49.7014	44.2675	34.9682
CG11447	6.95762	5.22639	6.91555	8.16499	4.81091	3.93133
CG11448	28.7092	26.3994	29.5852	26.5419	27.6092	32.4748
CG11449	0	0.291188	0	1.15477	1.10566	0.803122
CG11453	0.684673	1.02862	2.24576	0.339936	0.976437	0.709256
CG11454	7.61879	13.0069	7.57272	17.8818	10.5362	11.4798
CG11455	79.5259	79.6505	72.4579	81.7102	55.1321	77.2324
CG11456	0.347076	1.825	1.5179	0.689284	1.97991	2.51676
CG11458	172.754	120.124	79.1258	81.1352	105.429	140.264
CG11459	10.5301	16.2362	14.5428	19.8119	17.3885	12.6305
CG1146	33.2877	44.4283	35.7451	39.547	38.4303	26.4779
CG11470	0	0	0	0	0	0
CG11474	20.8234	18.0281	13.1201	16.4718	24.1602	34.3674
CG11475	6.82197	5.72738	7.89755	8.36805	8.39369	6.23551
CG11486	58.3869	53.4036	63.8372	56.7261	65.4958	71.1439
CG11498	0.250127	1.12734	0	0.248373	0.47562	0
CG11504	12.8336	17.251	15.5086	16.0972	17.018	13.9941
CG11505	61.445	67.7353	65.4358	62.6649	62.6552	65.3044
CG11509	6.75815	11.4223	7.38902	15.9381	12.0475	16.6269
CG11523	12.9093	4.30985	12.5461	8.54586	12.2736	8.9152
CG11526	16.2308	20.2042	20.6191	19.3404	21.4572	19.0554
CG11529	1.5165	1.13915	2.21075	0.501954	0.480606	1.57095
CG11534	2.29744	3.45156	4.18651	2.28133	1.82026	2.77658
CG11537	21.6976	18.3813	19.5056	17.7151	17.7639	16.9823
CG11539	0.75886	1.14007	6.63759	3.01416	1.44298	4.71664
CG11550	1.77401	1.77679	1.29308	0.587192	0.562219	1.83771
CG11555	8.12132	6.65513	6.45778	16.8619	7.7214	7.6481
CG11560	2.84659	4.27657	2.48985	6.21858	2.16513	4.12831
CG11562	149.163	156.74	108.114	117.328	121.103	99.8292
CG11563	6.70793	2.79935	8.14901	2.9604	0	3.86043
CG11566	0	0	0	0	0	0
CG11570	1.31823	0.495111	2.88257	0.654493	1.25332	2.04834
CG11576	6.39018	5.01833	6.35154	6.6338	4.97087	6.01783
CG11577	1.88801	3.19101	3.09638	0.937384	1.34628	1.46685
CG11581	0	0	0	0	0	0
CG11583	8.50432	10.146	4.37562	6.4577	6.18306	8.80966
CG11584	1.42524	2.99768	0	0.849145	0.27101	0.295282
CG11585	0	0.808327	0	0	0	0
CG11586	12.3677	10.9795	12.2929	8.93163	14.4311	12.8118
CG11588	9.2264	10.8291	8.82672	8.01649	5.48254	2.98677
CG11590	12.8798	9.67501	11.2657	11.9369	4.89823	14.2318
CG11592	1.98675	0.99493	0	1.31521	2.51855	2.40109
CG11593	9.04174	7.30133	12.3572	8.30496	8.16667	7.96142
CG11594	8.84864	9.34156	15.6886	9.97397	8.86765	8.17539
CG11596	4.96949	6.47046	9.41787	6.25055	6.92967	4.80472
CG11597	0.683926	1.28437	0	2.37696	1.30049	1.77121
CG11598	2.00903	1.13185	1.09829	1.99495	0.955051	0
CG11600	5.13365	2.31376	1.12257	0.509765	0	2.12719
CG11601	5.38967	5.66802	1.17856	4.2815	4.61184	3.90823
CG11608	5.33256	1.45661	3.18019	1.44414	0.460906	1.00437
CG1161	35.8615	39.4589	34.239	36.6131	45.6208	42.3813
CG11617	5.54298	6.5926	7.07048	9.17352	8.3442	6.2205
CG11619	0.895455	0.448429	1.30539	0	0.283787	0.309202
CG11626	1.38142	2.59422	2.26556	2.0576	0	0.357754
CG11629	1.54389	2.60939	1.68801	3.06612	2.20179	2.39898
CG11630	2.17214	4.42879	2.71418	2.15691	1.77015	1.28579
CG11634	15.5267	10.7993	7.54493	8.56546	4.9207	10.7228
CG11635	85.8105	106.256	61.5699	73.2263	91.783	78.4745
CG11638	4.32815	4.20744	3.89709	5.56186	3.6309	3.16486
CG11652	8.03184	6.5361	5.12261	6.64627	6.99997	8.32022
CG11655	3.27986	5.20126	4.78138	6.51373	4.50429	4.53017
CG11656	16.8954	21.9984	17.241	22.9284	14.4571	22.1692
CG11658	10.0989	11.8963	12.5473	11.1676	12.2202	13.0768
CG11659	0	0.276159	0	0	0	0
CG11660	1.47765	2.21995	2.58494	2.0542	1.40488	3.06141
CG11663	183.105	171.748	177.953	144.302	149.218	145.521
CG11664	1.42297	0.53445	0	0	0	0
CG11665	8.80163	12.3297	15.0851	8.50369	12.4392	12.0747
CG11666	28.9472	21.7444	7.30371	18.7943	19.0535	13.8399
CG11668	0	0.349037	0	0	0	0
CG11670	0	0	0.852402	0	0.370617	0
CG11671	0	0	0	0	0	3.12676
CG11672	0	0	0	0	0	0
CG11674	0	0	0	0	0.504616	0
CG11679	1.28622	2.25441	0.937526	2.5544	4.07628	3.99721
CG11686	169.897	123.755	132.282	117.583	173.768	173.331
CG11693	0	0.248077	0	0	0.941968	0
CG11694	4.96912	3.73268	4.65684	5.63917	3.37459	5.14753
CG11695	2.0894	0.784751	3.8074	2.76633	2.31759	1.80368
CG11696	3.08501	2.52806	4.2929	5.0128	2.39981	4.35788
CG11697	21.4756	23.1896	13.2077	21.325	19.1419	20.8562
CG11698	1.43273	2.69057	3.13294	1.42268	2.04326	1.48417
CG11699	96.961	69.1562	117.791	84.6106	86.5992	89.2821
CG11700	6.90329	6.22269	7.04452	7.31187	3.93801	3.3372
CG11703	9.80937	11.4213	6.43504	9.25355	8.39369	11.6858
CG11710	6.2498	3.3139	2.41172	4.01563	4.89345	5.33169
CG11714	89.654	99.8774	68.9485	73.5591	83.0721	79.8865
CG1172	8.48802	7.3486	5.97718	6.85708	5.19765	6.70635
CG11722	36.7244	57.6808	41.9777	38.9532	38.8837	33.7199
CG11723	3.94432	5.67885	3.59377	5.22222	5.00012	2.38347
CG11726	7.00712	9.57013	4.17885	5.69289	4.84514	7.91859
CG11737	15.8719	20.1767	16.0187	17.2154	14.3938	13.6593
CG11739	38.2121	39.2375	36.0297	29.9376	32.664	39.2209
CG11741	0	0	0	0	1.3012	1.41774
CG11752	137.315	115.564	139.012	104.789	107.586	106.684
CG11753	10.1351	9.9558	10.2288	14.709	11.8597	11.3066
CG11755	0	0	0	1.97386	0	0.686389
CG11756	25.2072	20.1973	29.3976	17.5213	15.1784	24.3714
CG11760	11.4982	9.87108	10.0573	13.7011	10.932	8.50792
CG11762	0	0	0	0.545507	0	0
CG11768	0	0	0	0	0	0.0871342
CG11771	8.7882	10.2323	10.089	12.2172	11.4887	10.4693
CG11777	6.25924	8.73189	9.77648	7.99117	11.902	9.26283
CG11779	49.7543	51.7488	39.9854	41.3823	43.2611	46.0342
CG11781	25.6368	25.035	14.015	19.0927	36.5615	10.6229
CG11786	1.39759	5.24917	3.0561	2.08168	7.30822	0.723884
CG11788	0.467426	0	0	0.464149	0.888817	0
CG11790	29.536	27.5279	35.8812	38.562	34.8419	31.163
CG11791	73.001	61.1567	61.6879	56.2712	62.3479	67.6753
CG11796	5.78094	4.03232	0.90294	0.820057	1.57036	8.55499
CG11802	6.77184	8.58404	13.8825	10.0865	6.43837	7.89185
CG11807	10.6343	11.64	11.9592	13.5769	10.1107	11.0162
CG11808	9.43767	7.68012	3.43956	6.24766	11.9639	8.96181
CG11811	15.5212	13.7518	14.7945	13.4364	17.784	20.2012
CG11815	7.44735	6.06045	10.8567	4.93008	10.0309	7.71474
CG11816	0	1.14898	2.67577	1.21508	1.1634	0
CG11825	4.05052	3.04265	4.42864	2.51383	2.8883	4.72045
CG11828	4.0284	1.81562	0.880889	3.60013	1.91501	1.25191
CG11835	82.9745	111.954	127.698	116.424	91.5365	74.5088
CG11836	0.921115	1.7298	0	0.457328	2.18939	0
CG11837	2.27727	2.13829	4.9797	2.2613	1.62385	2.94879
CG11839	2.24935	2.25287	1.63955	0.744525	1.42572	4.66022
CG11841	0.582545	0.875187	0	1.15692	3.87701	3.62077
CG11842	0.560661	0	0	0.556729	1.0661	1.16158
CG11843	0	0	0	0.593915	0	0
CG11851	2.39142	4.39115	3.48621	3.43006	6.0631	3.5783
CG11852	19.3986	15.9379	29.163	16.8548	8.64534	4.39581
CG11854	0	0	1.31921	0	0	0
CG11857	58.1225	46.7975	54.035	55.6414	55.9222	56.9646
CG11858	22.8859	12.4159	8.34075	23.9879	16.9236	10.5367
CG11859	6.08562	2.68904	3.13115	3.19921	3.40349	5.19163
CG11864	0.794447	0.596769	0	0	0	0.822971
CG11865	0	0	0	0	0	0
CG11866	12.9704	7.30727	15.272	8.17348	10.9088	13.6945
CG11873	23.2837	27.1321	25.566	25.4917	25.7793	25.5627
CG11875	1.53256	1.91871	3.35125	2.02909	2.91419	1.05839
CG11876	227.878	193.554	216.915	194.564	181.326	199.792
CG11877	15.788	14.1306	13.9564	14.0095	11.4975	15.6589
CG11878	1.86414	4.55097	1.01908	1.3883	0.886174	0.482769
CG11880	21.2572	22.1403	17.9682	17.0284	20.5501	25.5363
CG11882	0.57665	1.2995	0	2.86303	3.83778	3.58413
CG11883	26.4041	13.1296	10.1651	9.04739	10.7841	10.2089
CG11885	16.9106	11.8559	12.3261	12.3141	8.57485	7.00709
CG11889	0	0	0	0	0	0
CG11891	0	0	0	0	0	0
CG11892	3.12044	1.758	1.70587	1.16196	1.11254	4.0406
CG11893	1.32894	1.66378	2.906	3.07913	4.21167	3.67109
CG11897	19.1871	11.418	8.71819	9.89741	9.23956	16.6493
CG11898	0	0	0	0.139182	0.133263	0.145198
CG11899	9.06115	10.41	5.82765	10.5854	10.642	7.1779
CG11902	2.45224	3.58178	2.38324	2.0292	2.72006	2.96366
CG11905	2.3965	2.50027	3.20248	2.24749	2.65824	2.20671
CG11906	1.90854	2.25287	1.1924	1.62442	1.55533	1.12975
CG11911	2.58482	0	0	0	0	0.669406
CG11912	34.2028	18.3516	35.1061	29.1111	64.3734	53.5078
CG11913	11.4302	14.6795	8.869	10.2517	7.36176	15.2782
CG11920	6.84707	3.27304	5.44454	4.32668	4.14266	3.86886
CG11926	5.32896	2.50186	1.4566	3.96869	6.01652	5.17527
CG11927	19.8818	24.7102	27.6662	26.2035	22.6833	31.0807
CG11929	17.5493	20.6269	19.8647	12.3009	14.7221	11.5492
CG11951	3.46948	3.64866	2.02312	3.44515	2.19908	0.479206
CG11961	6.75728	6.04274	5.98082	7.5087	6.73046	9.16654
CG11964	4.32289	2.74767	0.727142	0.990594	5.05848	3.44469
CG11966	0.137189	0.30916	0	0.136227	0.260868	0.142115
CG11970	5.92324	6.10701	5.58729	5.4204	7.50875	5.77498
CG11975	8.6807	7.87921	7.90919	7.54235	8.59711	6.74428
CG11977	0.73141	1.64825	1.59937	1.45256	0	1.51534
CG11980	6.07579	7.60663	4.42864	7.03871	7.70212	7.86742
CG11982	23.4808	31.39	23.4971	22.921	23.8381	22.2625
CG11983	11.4093	15.5825	12.0963	11.3293	12.491	13.2515
CG11984	40.8931	35.7588	30.2656	36.2334	39.0788	39.5373
CG11985	30.4939	31.8142	33.3404	40.3734	40.267	22.8141
CG11986	2.48343	4.47718	3.25831	3.94563	5.19451	4.11616
CG11997	1.64411	2.16128	1.79759	3.67332	2.73552	0.851573
CG11999	18.7214	15.6256	18.1946	23.4097	16.481	12.929
CG12001	3.63454	2.73018	6.11357	2.7762	5.05044	3.47542
CG12003	0	0.26057	0	0	0.659604	0.359338
CG12004	19.0389	22.4738	17.3849	18.4899	21.6818	27.7415
CG12006	8.93859	8.60288	7.94056	11.3723	6.10824	6.36592
CG12007	4.05708	4.3174	6.6537	4.02863	2.25009	6.65435
CG12009	0.703303	1.05661	0	1.22215	0.501502	0
CG12010	0.833905	0.626409	0.607833	0.276019	1.05712	0.575897
CG12011	0	0.273115	0	0.361034	0	0
CG12012	11.4457	8.09195	10.3057	10.6969	16.6431	12.5541
CG12014	0.383141	0	0	0.380454	1.09282	1.58759
CG12016	0	0	0	0	0	0
CG12017	0.705083	0.706188	1.02787	1.1669	0.446908	0.730398
CG12018	4.51924	2.03684	6.91755	1.34626	2.14835	5.14965
CG12020	16.1499	16.3016	12.1395	10.5241	14.8748	12.0245
CG12024	27.1782	27.1346	23.3208	27.3292	27.4753	20.67
CG12025	35.1941	33.9578	47.7675	44.5879	39.807	38.972
CG12027	6.90981	3.70748	2.15852	0.980194	4.69253	3.06767
CG12034	13.3999	18.4538	17.9065	13.6756	14.5095	14.2666
CG12035	12.9549	14.9714	11.9851	9.40067	9.94832	12.9039
CG12038	3.01355	1.29355	1.88278	3.41991	0.818615	1.78386
CG12042	6.3315	6.0772	12.3067	6.98567	9.02957	8.01635
CG12050	4.15351	3.66262	1.97445	1.97253	3.77728	2.43193
CG12054	21.4031	23.701	22.1925	23.3484	26.1768	23.2125
CG12056	5.92581	5.93509	5.75909	3.26903	3.756	4.09238
CG12057	0	0	0	0	0	0
CG12061	5.11341	3.52098	1.86358	0.846259	3.24107	5.297
CG12065	35.8438	31.6369	25.9632	25.5821	28.3279	29.7046
CG12069	9.67091	13.7219	6.26589	9.95877	9.19469	12.9865
CG12071	8.31391	9.27318	5.5091	7.25493	7.66498	12.5272
CG12075	7.01139	6.70318	6.13272	7.72174	6.54493	4.62199
CG12077	0	1.28065	1.24267	2.2572	1.0806	0.588689
CG12078	5.25634	6.90976	2.87351	1.95731	3.74812	6.1257
CG12079	109.822	103.24	82.8577	113.516	92.8122	97.7978
CG1208	3.93166	3.37527	3.68458	2.50977	1.33502	3.20007
CG12081	8.93631	6.23326	6.28104	5.07066	6.97907	14.2164
CG12082	11.2778	12.3685	9.37121	11.4227	8.79238	12.15
CG12084	12.6524	10.9562	12.6806	8.89924	12.1964	10.3761
CG12090	9.80399	7.65144	10.8584	7.9652	10.5318	10.9474
CG12091	96.9646	96.2935	102.782	104.444	108.44	91.2527
CG12093	9.67313	11.9893	6.34566	13.4474	17.9337	10.5215
CG12096	3.88123	4.37323	3.53628	5.78102	5.22765	7.70612
CG12099	38.442	39.4648	46.2336	47.7156	51.7778	47.3442
CG12104	10.7608	12.7985	11.7653	8.90448	17.0516	10.2183
CG12105	125.216	80.5038	47.7826	64.3634	77.6161	106.822
CG12106	2.28432	3.43186	0.999025	2.72197	2.6062	3.31288
CG12107	14.428	27.6971	28.0443	32.6334	26.673	37.3652
CG12111	31.5731	33.4827	32.4898	22.1306	30.9012	29.8208
CG12112	3.36698	3.37225	2.45419	1.11446	2.13412	2.32524
CG12115	0	0	0	0	0	0
CG12116	20.4267	22.5647	14.0132	11.5337	15.9936	13.2769
CG12118	28.8924	27.5889	22.4874	22.3683	22.3482	30.4371
CG12119	29.4153	14.5788	5.30494	11.4427	6.34298	11.6231
CG12121	18.8597	17.9872	12.0477	14.3086	16.7221	16.2441
CG12123	3.02227	2.7243	2.64352	3.60129	4.02282	5.00925
CG12125	6.14305	9.05811	7.96029	12.4259	10.5995	9.19188
CG12126	39.3704	56.0351	56.639	40.1231	47.2821	38.6375
CG12128	3.16407	4.00298	2.1849	2.81116	0.791647	2.24262
CG12129	2.00743	4.52378	3.29222	4.48503	2.38572	2.0795
CG1213	9.10762	4.4268	2.34301	2.92592	2.5468	4.9948
CG12133	0	0	0	0	0	0.597904
CG12134	2.77529	1.78691	2.60088	1.96845	3.39252	0.821409
CG12147	6.63651	5.98222	5.07922	4.61298	5.04777	4.46861
CG12155	3.26955	5.08743	4.08543	4.63803	4.88485	6.53195
CG12158	193.213	118.135	157.209	145.009	138.842	134.985
CG12159	11.5627	7.31418	2.66148	7.85583	9.8361	11.3474
CG12162	84.5827	105.516	85.0472	88.1141	90.4698	69.2352
CG12163	33.3883	35.1758	52.8061	35.0309	42.3256	40.2429
CG12164	11.6078	18.1096	22.4539	18.1762	5.94254	3.69985
CG12170	3.96163	4.9598	1.92509	3.49676	5.02207	5.92782
CG12171	19.1631	15.7879	24.3313	21.484	12.3422	19.8511
CG12173	10.1216	9.77544	9.48556	9.33276	7.5611	8.23825
CG12177	6.95306	4.96182	15.2042	10.0112	6.61067	5.76217
CG12179	7.88703	8.33453	6.72323	8.49543	8.26122	9.27804
CG1218	4.16491	3.75429	0.910739	2.48142	2.77187	3.45156
CG12182	0.999711	0.750958	0	0.49635	1.42572	0.517802
CG12184	7.1961	8.3928	7.45376	8.46195	7.38188	7.25831
CG12194	7.00657	8.70446	8.83918	7.76022	11.7858	10.8872
CG12200	0	0	0	0	0	0
CG12201	9.2349	9.53841	6.3106	8.59701	9.87765	11.9581
CG12203	252.356	237.871	300.834	252.203	268.565	288.401
CG12204	0	1.69676	1.23483	2.80371	1.61068	0.584977
CG12206	10.554	11.7196	11.5393	11.847	9.16178	9.98229
CG12207	32.813	36.6348	32.9274	33.922	36.3255	38.8803
CG12209	3.71842	3.99026	1.16158	1.05495	1.51513	1.65082
CG12213	10.3698	14.2531	12.5439	18.4032	13.6349	14.1704
CG12214	64.8433	72.4386	64.9883	67.4842	69.3565	67.8173
CG12219	9.69146	6.34063	4.10173	6.20871	9.51145	9.06787
CG12224	1.15507	2.31376	3.36772	0.382324	2.56245	3.19078
CG12229	20.4675	24.5034	13.287	15.243	17.0272	14.908
CG12231	4.40801	2.64895	7.71118	1.75084	3.35275	4.56627
CG12236	6.09548	6.61378	9.62648	9.07911	6.60022	4.91115
CG12237	13.4398	13.1805	11.429	12.9749	12.778	11.602
CG12239	3.75662	5.03907	4.10729	5.59541	2.80628	3.8915
CG12241	7.55709	9.30348	9.1806	9.17167	9.38035	7.61097
CG12253	1.53007	2.2987	0	2.02579	1.93963	1.58501
CG12256	10.7263	10.0717	4.39785	6.65693	3.18691	8.33357
CG12259	4.02452	3.02312	1.10005	7.49306	5.7395	4.16901
CG12262	73.7938	82.8259	84.4351	63.9038	73.8311	70.6657
CG12263	2.79752	5.12222	7.64665	5.5558	4.65457	4.89031
CG12264	4.9066	4.60715	9.83515	6.49626	10.885	5.9299
CG12267	0	0.553942	0.806272	0.366131	1.05168	0
CG12268	18.9056	8.32497	12.1171	7.12081	10.5368	18.2337
CG12269	24.9676	22.7035	37.3556	24.7925	49.975	34.0317
CG1227	1.77569	4.33503	4.85362	0.44081	3.3765	2.75917
CG12272	1.47912	1.72835	1.79688	1.63194	2.18755	1.36198
CG12278	0	0	0	0	0	0
CG12279	21.9021	15.6689	34.2096	21.7486	16.8572	20.5277
CG12288	0.408884	1.84286	1.78821	1.21805	0.777497	1.27069
CG12289	7.18932	9.45076	4.91277	4.908	11.5346	9.77477
CG12290	12.015	13.1557	17.3671	11.9308	12.3915	13.5012
CG12299	3.59805	3.98303	3.72688	4.51304	7.38188	4.11958
CG12301	0.498464	1.1233	0.544995	1.23742	1.18479	0.516361
CG12304	9.81107	12.2831	7.15128	14.6134	10.8826	12.4219
CG12307	61.7601	57.4715	76.5959	44.8511	64.8536	59.2031
CG12309	24.0244	29.5307	17.0565	18.2792	16.0186	21.3317
CG1231	1.00856	0.757604	0	1.00149	1.43834	0.522385
CG12310	0	0.865534	0	0	0	0
CG12316	4.14827	4.19059	3.75353	5.53959	4.488	3.25996
CG12320	1.52758	0.382494	4.45382	2.0225	1.45236	0.527477
CG12321	22.2128	17.7286	24.2864	20.6785	29.0386	23.7295
CG12325	0.584901	1.75745	1.70533	0.967999	1.1122	1.00984
CG1233	4.93558	8.11012	6.40812	5.8199	8.7985	8.14851
CG12333	8.09918	10.2123	10.7528	9.47853	8.25037	8.98926
CG12338	12.2578	13.8116	12.1837	16.598	15.892	20.2012
CG1234	3.61904	4.71213	4.22067	6.4686	2.75266	4.24885
CG12341	13.676	11.1292	17.4448	15.8435	13.5444	17.1185
CG12343	9.26048	9.13007	10.1249	10.345	9.90502	5.39605
CG12344	2.4244	1.98671	1.44585	0.875419	1.46683	2.51145
CG12347	5.60215	10.2867	6.80567	5.56287	5.32628	3.86886
CG12355	10.6893	9.95659	8.41471	7.6423	9.34986	7.52968
CG1236	21.0695	20.9707	36.8582	30.3366	29.0464	38.1955
CG12360	29.7968	36.4883	27.1486	27.8927	36.1496	28.1336
CG12362	11.2103	13.9547	7.70429	8.58734	9.44022	11.6128
CG12374	2.13931	1.607	0	0.849724	0	0
CG12375	10.8917	13.0905	10.7176	12.9784	20.7107	14.1035
CG12376	5.53346	9.92966	6.72223	6.7157	6.43008	6.36904
CG12379	3.04281	2.28568	4.4358	2.01431	3.85729	0
CG12384	43.5138	43.8578	44.5646	38.2861	57.0815	56.4878
CG1239	1.1928	0.896005	1.30415	1.18444	2.26813	1.23563
CG12391	5.56348	5.97021	5.79317	7.36595	6.04516	8.50763
CG12393	4.71529	6.84788	7.56133	5.93081	4.48309	5.53586
CG12395	3.28521	4.93554	2.87351	0.652435	4.37281	4.0838
CG12398	0	0.237923	0	0	0	0.328107
CG1240	24.6929	20.6889	18.6909	24.0482	28.8946	30.0066
CG12400	102.002	88.3617	106.127	97.2026	101.672	102.256
CG12402	0.72131	1.89641	1.18297	0.716252	2.05737	0.560406
CG12404	25.4467	24.9664	26.1187	23.7212	36.0435	20.9806
CG12413	1.66781	1.67042	1.21567	3.03621	0.792841	1.43974
CG12420	0	0.550702	0	0	0	0
CG12426	2.89747	3.62751	2.11196	2.87715	2.75478	5.0025
CG12428	4.72064	2.31263	5.83452	4.68754	2.92707	4.25229
CG12438	6.23355	4.68249	6.05818	5.50208	8.56063	5.73988
CG12439	1.56901	2.3572	0	0	0	0
CG12446	4.2673	2.31507	4.14724	2.82492	3.60637	2.21026
CG12448	18.4216	22.5775	15.901	10.109	14.749	18.0786
CG1246	4.36924	2.01973	2.20482	4.67235	5.11272	5.57061
CG12464	75.5651	85.6092	86.6822	63.9644	88.3328	69.2955
CG12470	47.8082	66.9477	47.7538	49.2312	49.9432	56.2503
CG12477	0.473071	1.42144	0	0.469753	1.7991	0.490056
CG12479	1.46453	7.70083	0	2.90852	8.35446	4.55134
CG12480	0.320787	0.240968	0	0	0	0
CG12481	0	0	0	0	0	0
CG12483	16.4952	14.7141	9.01752	18.427	14.7028	21.3593
CG12484	9.62786	10.596	7.58895	6.44768	10.8568	9.16174
CG12490	0	0	0	0	0	0
CG12491	0	0	0	0	0	0
CG12493	21.9093	25.2887	21.0332	21.225	19.3062	31.5528
CG12496	0	0.305153	0	0	0	0
CG12498	0	0	9.93234	6.4433	4.93542	7.39396
CG12499	1.3746	2.36015	2.14703	2.43743	2.05372	2.13593
CG12502	5.10873	5.6729	4.37136	6.83739	7.81368	4.37178
CG12506	41.2556	20.9933	32.0112	40.9663	17.7141	33.0866
CG12507	0.685048	2.05836	0	2.72098	1.30263	0
CG12511	11.7602	7.95057	12.858	11.6777	7.82676	10.9642
CG12512	4.33484	2.17082	3.15967	4.01748	2.74759	2.69429
CG12516	11.572	9.65847	18.2755	13.406	15.2808	7.99168
CG12517	1.12737	0	0	0	0	1.16785
CG12519	0	3.92375	2.28444	3.11212	0.993253	2.16441
CG12520	0.561665	1.26573	1.22819	0	0	0.581832
CG12521	56.5774	48.0916	52.0917	48.7885	41.0513	47.8125
CG12522	1.25867	0	0	0	0	0
CG12523	0	0	0	0	0	0
CG12531	9.17431	9.74558	6.68715	8.37382	8.45822	6.14381
CG12535	5.40361	7.4416	6.56448	5.06762	5.70835	5.59762
CG12538	0	0	0	0	0	0
CG12539	0.578246	0.434364	0	1.14838	2.47397	1.19801
CG12540	0	0	0	0	0	0
CG12541	3.75153	4.22709	2.05087	4.03566	3.56679	2.59082
CG12546	0	0	0	0	0	0
CG12547	9.38351	10.0443	9.74648	11.1813	12.9361	12.6365
CG12558	1.33366	3.00543	1.45815	1.98646	2.53597	2.07231
CG12560	7.70679	8.20129	11.2349	7.65274	8.54849	5.32233
CG12567	6.99454	6.46662	8.82401	6.14409	6.39433	7.24568
CG12576	14.1046	16.5211	12.5461	15.1926	19.5469	15.1063
CG12581	22.9562	20.0894	21.3343	21.8834	20.0797	20.9268
CG12582	4.82614	6.09046	5.06559	5.75075	9.72758	7.19916
CG12589	2.42483	2.73221	0	3.61174	1.15271	5.02378
CG12590	0	0.365	2.12506	0.964997	0	0
CG12592	0.52083	0.978086	0.569449	0.775766	0.742773	0.809295
CG12594	1.26484	2.71462	2.37071	3.40906	1.54614	1.31025
CG12605	16.2137	20.5291	19.1893	17.0959	16.3688	15.1509
CG12607	0	0	0	0	0.595356	1.29735
CG12608	3.88845	4.67345	4.25144	5.01954	7.76364	4.83368
CG12609	10.2975	13.9733	7.99009	8.2462	10.4221	8.6026
CG12617	68.1845	60.2042	57.5469	62.955	63.6895	81.7851
CG12620	15.4069	23.7557	14.1854	12.0781	15.0337	14.2801
CG12637	7.27449	10.4735	7.95356	9.63131	13.8325	7.53568
CG12640	0	1.35302	0	1.78857	0	0
CG12643	65.6609	89.9685	91.732	73.6524	89.0171	45.9754
CG12645	0	1.27602	1.23818	2.24904	2.15339	1.17312
CG1265	5.29919	6.25526	4.96617	6.01375	5.75799	2.35262
CG12655	8.35758	16.9506	20.1031	14.9382	11.1244	8.65765
CG12659	14.7543	6.0778	3.12224	3.78085	7.24011	6.40943
CG12661	0	0.588563	0	0	0	0
CG12662	0	0	0	0	0	0
CG12672	9.16401	9.63729	10.4202	13.4676	11.1523	10.6322
CG12674	4.11366	3.47634	4.49766	2.55301	4.39997	5.32669
CG12679	23.9496	28.5364	37.9235	18.0413	30.622	24.8095
CG12680	6.77119	4.35973	2.11522	4.80265	3.67871	3.00613
CG12681	16.1227	20.3819	14.6181	18.743	16.0765	17.1089
CG12682	5.83087	6.02251	4.78138	3.61874	4.1578	2.26508
CG12684	19.0802	15.925	12.3622	11.2275	19.4843	13.1768
CG12688	0.597539	0	1.30664	0.593349	0.568114	0
CG12689	13.8568	19.5933	16.0416	17.8066	15.4994	13.51
CG12691	15.3149	10.6825	11.9604	14.1213	9.3605	12.4652
CG12692	9.84017	11.5803	10.7587	10.0969	9.97931	9.51391
CG12693	4.63063	5.69195	8.28473	5.8522	4.80284	2.61648
CG12698	6.89895	5.67587	1.43675	4.89326	3.74812	2.72253
CG12699	1160.35	1300.06	943.002	958.012	1033.19	980.768
CG12702	0.560828	0.561707	0.408787	1.11379	1.06642	0.387309
CG12708	0.747547	0.561539	0	0	0.710736	0
CG1271	3.04725	3.66243	6.66341	5.74917	6.0841	3.15666
CG12713	1.85587	2.09112	1.01455	2.30356	1.32336	0.96125
CG12715	0	0	0	0	0	0
CG12716	1.84494	0.346468	3.02575	0.916002	0.877045	0.955591
CG12717	2.29268	3.44441	3.00804	4.55321	3.70563	1.9
CG12721	0	0.58058	0	0	0	0
CG12723	0.593578	8.2488	1.94696	2.94708	3.10392	0.61489
CG12725	0	0	0	0	0	0
CG12728	0.718829	1.88988	0	1.42758	1.70858	0.372319
CG12729	7.57943	15.9417	3.31478	11.2894	10.0887	12.5625
CG1273	0.149706	0.224911	0	0.297312	0.427002	0.620324
CG12730	10.6326	9.12796	13.2859	7.54148	7.70212	9.4409
CG12736	24.9115	20.6393	21.6294	19.2802	22.2916	23.9085
CG12744	4.85906	4.17143	6.0716	4.1357	1.97991	5.75259
CG12746	4.88235	5.36019	3.28499	3.72932	6.78435	5.83575
CG1275	37.4354	28.3455	20.9561	27.0619	28.7583	42.5023
CG12766	2.91544	0.876001	0	1.73699	0	1.81207
CG12768	1.66644	2.32475	2.60285	3.5459	1.35804	1.23305
CG12769	24.7606	34.9446	34.1271	37.104	29.819	22.2297
CG12772	3.63207	4.30787	3.76211	4.74553	4.1802	6.73285
CG12773	9.34259	9.48719	6.43148	7.04371	8.22456	12.1871
CG12780	15.8688	14.3043	3.47003	9.45453	9.05243	14.7947
CG12782	7.77048	7.00439	6.79668	7.71599	3.44766	8.5861
CG12783	0.74444	2.23682	0.813933	0.73922	1.06167	1.15675
CG12784	5.57172	12.556	9.13775	4.14949	9.27036	4.32883
CG12788	0	0	0	0	0	0
CG12795	18.9126	8.11811	8.86204	10.0607	7.06408	9.09613
CG12796	0	0	0	0	0	0
CG12811	66.5792	52.4523	65.6924	64.4998	64.0725	67.2875
CG12814	66.7573	63.4813	68.8885	72.2478	85.3397	68.8952
CG12817	12.4181	7.55138	10.3446	8.80788	11.8066	15.9268
CG12818	5.00954	5.64456	2.73859	1.8654	2.97678	5.1894
CG12821	0.53316	0.400497	0.38862	0.176474	0	0
CG12822	0	0	0	0	0	0
CG12824	2.80665	0	0	0.92899	1.77896	1.93828
CG12825	14.8989	12.7905	4.6542	6.34047	10.118	3.30725
CG12826	3.4969	1.97009	0	1.73619	1.66235	0.905612
CG12828	8.39489	6.30603	9.17855	1.38934	3.99075	1.44938
CG12831	12.3511	12.5251	9.45285	11.6513	10.5686	10.8754
CG12836	0	0	0	0	0	0.81676
CG12848	78.016	75.7807	120.595	120.21	104.867	111.472
CG12849	0	0	0	0	0	0
CG12851	3.46111	5.1998	4.17567	4.0294	4.42538	4.07991
CG12853	607.766	679.799	662.418	539.181	565.158	455.908
CG12857	4.35291	4.16156	2.59595	3.5365	3.76232	3.27941
CG12858	25.9755	23.4572	26.6932	26.0752	26.9906	26.0259
CG12859	217.682	196.024	229.4	192.717	302.963	281.193
CG12860	250.834	278.83	185.162	221.047	178.229	157.228
CG12861	242.566	246.92	164.827	170.519	191.287	195.502
CG12862	0	0	0	0	0	0
CG12863	0	1.33385	0.970724	1.32243	5.06475	3.67889
CG12866	2.19397	2.14248	1.91902	3.05003	2.08594	2.95457
CG12868	11.1932	8.40805	16.945	12.8247	16.3723	10.7031
CG12869	0.876363	0.329151	0.479085	0	0.208302	0.226957
CG1287	15.8243	13.5378	14.4179	11.3485	14.2092	12.2944
CG12877	4.63166	4.34899	4.64202	3.83265	4.58707	4.79796
CG1288	303.893	334.075	235.843	222.384	235.244	211.622
CG12880	12.2451	19.8881	23.158	28.5907	24.8575	25.3696
CG12883	1.28446	2.41214	5.61747	0	2.44243	1.99587
CG12885	0.990235	0	0	0.589975	0.376589	0.615473
CG12895	20.4904	13.9926	10.1832	12.9479	7.96964	18.3316
CG12896	2.96368	3.89593	6.48068	1.47145	3.52217	1.53505
CG12898	0	0.999683	2.91011	0	0	0
CG12902	0	0	0	0	0	0
CG12907	106.011	86.1143	70.0831	66.098	66.2169	66.4009
CG12909	4.2558	0.456693	0	1.20742	0.578033	0
CG1291	6.79018	5.73819	8.35204	6.74257	8.47325	4.83586
CG12910	1.64828	1.59191	2.5745	2.33818	4.02973	2.68316
CG12911	1.53256	1.15122	1.67563	1.52182	1.45709	0
CG12912	19.7596	20.6152	22.8044	22.3462	21.3958	18.1947
CG12913	1.59496	0.718856	0	1.58377	0.90985	1.32178
CG12914	0.500254	5.2609	6.56343	2.48373	7.1343	7.25502
CG12917	3.78615	5.68813	7.35926	5.43054	2.39981	1.74315
CG12920	0	0	0	0	0	0.497948
CG12923	0	0	0	0	0	0
CG12926	9.30688	4.89377	14.2459	10.1658	12.388	13.0154
CG12929	7.34553	5.51778	8.03123	9.72536	3.49191	7.60927
CG12934	0	1.09119	0	0.721232	0.690558	0
CG12935	3.13409	2.35425	6.85331	3.11212	1.98651	1.08221
CG12942	1.01059	1.70804	1.65739	1.75613	3.60309	1.57031
CG12943	0.405445	2.13192	1.77317	0.402602	1.15644	0
CG12945	8.524	5.4883	13.9796	6.04588	8.10425	9.46077
CG12947	33.2824	65.2802	73.5872	51.4096	30.5887	17.2387
CG12948	2.39793	1.44101	7.34096	3.33356	4.55969	1.49041
CG12950	3.53815	3.9335	3.40422	4.21601	5.24771	4.54483
CG12951	0	0	0	0	0	0
CG12963	5.97946	6.03161	7.09801	4.91967	6.1723	4.07044
CG12964	2.23921	6.60801	6.64521	5.24112	1.82481	1.32549
CG12970	0.551292	0.414117	0	0.547426	0	0.571085
CG12971	0	0	0	0	0	0
CG12974	3.68051	2.55204	3.09544	4.49809	5.65266	4.10593
CG12975	3.99884	6.00766	4.37213	0	1.90096	3.10681
CG12983	17.2986	22.6762	15.2049	14.988	19.3491	15.8115
CG12984	0	0.571421	0	0	0	0.788015
CG12985	0.461915	0.693958	0	0.458676	0.439169	1.4355
CG12986	0	0	0	0	0	0
CG1299	39.737	21.1835	18.9202	24.8206	34.124	49.7948
CG12990	9.68475	4.24372	2.94134	4.54128	5.88279	11.7046
CG12991	24.0077	26.2312	27.6805	31.6413	30.7106	28.7131
CG12992	21.3954	20.843	12.4273	19.5856	18.7526	17.6616
CG12994	8.07063	3.63747	9.41228	5.34269	5.62701	5.01624
CG12995	1.2008	1.80403	0	0	1.14167	0
CG12998	893.702	696.675	941.352	747.314	777.751	959.686
CG13000	0	0	0	0	0	0
CG13001	1.41096	1.05988	7.71335	5.95453	2.01222	2.92324
CG13002	0	0	0	0	0	0
CG13003	17.692	18.2309	18.8475	22.2978	20.4869	18.9146
CG13004	14.7363	14.4299	14.9611	15.6782	14.2608	13.0846
CG13005	0	0.704866	0.683964	1.86354	2.08167	0.972042
CG13008	10.0425	13.5157	5.94747	9.34881	8.7523	10.6198
CG13010	22.0905	19.3595	6.03816	20.1077	11.3765	14.3023
CG13012	7.84677	5.54758	5.04662	2.29169	3.07192	5.25962
CG13014	4.14719	2.22519	1.29552	2.94151	2.81641	3.06864
CG13016	3.84814	6.74479	5.60981	5.94401	6.91076	3.9863
CG13018	6.77642	13.9983	18.5225	5.04667	11.2748	10.5296
CG13021	12.8934	14.9003	4.33754	17.7272	9.42962	10.2741
CG13022	3.01839	3.7789	2.2001	0.999074	0.956584	1.04225
CG13023	6.29617	5.51778	8.41367	6.94669	7.31637	5.07284
CG13024	31.4499	23.1566	13.6181	27.2098	25.4604	32.2565
CG13025	0.797226	0.898284	0.435823	1.58327	1.32644	0.825849
CG13026	33.4861	53.4522	75.5123	52.9943	30.8422	8.67211
CG13028	1.68726	2.53486	5.53431	2.51315	2.40627	0.873922
CG13029	7.99222	4.28826	6.24163	6.80244	2.17104	7.68781
CG13031	6.79478	14.0362	18.5727	1.68678	6.46018	3.51937
CG13032	11.1778	12.7024	13.1614	7.96884	10.3549	12.7668
CG13033	0	0	0	0	0	0
CG13035	0	0	0	0.280371	0.536894	0
CG13036	0	1.935	1.87762	0.852634	1.63274	1.77897
CG13038	3.69441	2.77515	2.69285	6.11418	4.68331	3.82706
CG13039	3.55138	1.33385	1.94145	0.881619	0	0
CG1304	0.699574	0	0	2.08401	2.6605	3.62346
CG13040	0.883465	0.331819	0.965936	0.438635	0	0
CG13041	8.55308	19.2746	16.0311	26.6926	31.3659	10.1259
CG13042	25.2484	85.7591	81.6157	71.9438	84.5396	43.2125
CG13043	6.79215	9.47532	6.36531	4.81752	20.2956	14.072
CG13044	41.1852	56.5926	37.3418	46.8812	26.7414	33.2987
CG13045	0.530303	0.796701	0	0.526585	0	0
CG13046	9.63101	5.42594	8.77505	8.76652	12.9721	7.48261
CG13047	76.5131	234.32	375.377	220.137	87.6674	26.4201
CG13048	4.6431	50.3237	42.0627	47.4227	37.8382	6.87115
CG13049	17.8363	88.0452	102.15	55.6639	43.6062	7.03874
CG13050	0	0	1.97502	0	0	0
CG13051	3647.83	4361.44	6874.51	4948.91	2829.24	2009.89
CG13053	5.05499	2.27831	6.63224	5.01954	4.80606	7.33108
CG13054	10.2911	10.19	6.1373	6.50293	3.55792	4.8457
CG13055	7.17389	10.4409	7.84356	8.68187	5.96804	4.41243
CG13056	26.5073	11.7127	17.048	7.74158	8.8948	11.3066
CG13058	0	0.776981	2.26182	1.0271	0	1.07149
CG13059	18.6292	16.4633	9.58506	13.0578	13.5444	4.54073
CG13060	1.16293	1.74713	2.54297	9.23819	7.73963	1.20468
CG13062	119.729	240.422	308.014	208.251	136.154	63.2301
CG13063	2.30448	0.865534	0	0	0	0
CG13064	1.59091	2.3901	0	3.15951	4.5377	1.64803
CG13065	809.216	772.696	581.064	734.588	526.409	412.422
CG13066	52.5477	57.3291	142.264	88.2077	54.7181	54.4344
CG13067	12199.6	8772.51	9711.29	8985.41	10306.6	10652.8
CG13068	1507.15	1042.15	883.316	861.71	813.143	890.295
CG13069	485.038	744.392	1168.33	889.176	391.625	200.981
CG1307	19.9412	16.9766	15.9886	16.5011	24.015	16.5257
CG13070	0	0	0	0	0	0
CG13071	138.651	269.057	322.137	252.411	131.823	49.3726
CG13073	1.67152	1.8834	0	2.90464	0.794602	2.5973
CG13074	0.817767	0.307143	0	0	0.388749	0.423564
CG13075	14.1839	7.37625	8.35043	8.12563	14.0041	20.3444
CG13077	6.01658	1.64346	2.39208	3.80189	6.76036	4.5328
CG13078	0	0	0	0	0	0
CG13081	0	0	0	0	0	0
CG13082	18.61	1.90628	1.84975	3.35991	2.81489	13.1442
CG13083	0	0	0	0	0	0
CG13084	0	0.304955	0	0	0	0
CG13085	1.33555	0.334411	0	0	0.423261	0.461168
CG13086	16.3518	6.82392	21.8511	20.7474	12.0918	9.41049
CG13088	16.3818	18.7822	16.9683	14.5546	15.5751	11.611
CG13089	1.6964	1.91144	0.927377	2.94788	2.01608	3.51461
CG1309	21.9167	17.4764	8.84774	13.7275	13.1436	17.4643
CG13090	4.39873	3.02886	4.00779	1.45596	3.4851	3.79722
CG13091	0.349008	0.524332	0	0	0	0.723078
CG13096	6.13981	7.96631	13.4259	9.42226	7.4295	7.80577
CG13097	3.23102	2.80046	2.17393	2.46797	2.59931	2.8321
CG13101	8.28395	7.40797	5.17557	5.87561	3.37544	4.08637
CG13102	0	0.257295	0.748996	0.340122	0.651313	0.354822
CG13108	1.84178	5.07283	0	1.21924	3.50217	3.17984
CG1311	7.05706	7.95164	7.1647	8.5092	14.138	15.6652
CG13110	7.13645	17.8691	20.807	12.9918	18.0934	13.5533
CG13113	0	0	0	0	0	0
CG13114	0	0	0	0	0	0
CG13116	13.7078	11.7011	6.81244	14.8491	15.9947	16.7817
CG13117	32.1306	30.681	35.7254	37.8537	48.1525	34.4125
CG13123	1.71888	3.44315	0	3.41366	1.63424	2.96766
CG13124	58.3716	64.0287	57.9034	57.3865	58.0699	57.4641
CG13126	1.53632	4.90469	1.67973	1.14416	0.730333	1.19361
CG13127	0.734553	1.65533	1.60625	1.21567	0.465587	1.26821
CG13130	0.752483	0	0	0	0.715428	0
CG13131	5.98285	6.68364	3.35453	3.19894	3.3546	3.97286
CG13133	7.42425	1.99175	9.27691	6.8456	6.55446	4.39475
CG13135	0	0.732272	2.13167	0	1.85366	0
CG13137	0	0	0	0.896218	0	0.934952
CG13138	0.37989	0.285364	0	0	0	0.787059
CG1314	5.33841	6.3493	6.80954	7.95147	6.76737	8.29513
CG13142	1.81292	4.42593	1.98216	1.80021	3.4473	5.16454
CG13144	15.9777	16.926	17.9172	15.8657	12.4644	8.91229
CG13148	4.87359	6.75862	4.09887	3.35036	2.49501	2.33011
CG1315	0.861015	0	0	0	0.409308	0
CG13151	1.31546	1.48222	2.87652	0.97968	0.938014	1.02202
CG13154	0	0	0	0.678021	0	0
CG13155	5.00787	11.9123	14.6009	19.0622	18.2515	15.563
CG13157	0	0	0	0	0	0
CG13159	0	0	0	0	0	1.65222
CG1316	20.311	28.1832	37.6285	31.3733	36.7441	41.7882
CG13160	0	0	0	0	0	0
CG13163	7.03075	6.50009	3.54788	6.98145	4.11356	3.36147
CG13168	51.7931	40.4374	39.2382	29.5621	41.4879	46.0484
CG1317	23.1675	29.3293	32.2384	27.0269	30.4984	27.3559
CG13170	0	0	0	0	0	0
CG13171	3.19805	4.8046	0	0	1.52029	4.96932
CG13175	0	0	0	0	0	0
CG13177	18.6378	14.0003	10.7251	10.7146	27.979	41.6624
CG13178	0	0	0	0.533353	0.51067	0
CG13183	13.3487	13.4407	16.1474	15.7932	17.2818	10.5916
CG13185	1.7008	1.55534	2.82978	1.94588	1.82797	1.76187
CG13186	25.6499	25.2887	26.2915	15.1228	38.1043	32.3832
CG13188	14.6986	23.0111	21.6278	21.2794	19.4602	11.0996
CG13189	4.34363	6.02367	6.57567	2.65426	5.40042	4.15346
CG1319	37.7689	39.8286	25.4121	46.1588	33.1468	30.0961
CG13192	5.21164	5.69434	4.14411	7.99788	8.10819	4.41717
CG13193	1.09968	0	0	0	0	0
CG13196	0	0	0	0	0	0
CG13197	21.7165	22.6157	18.3475	15.193	25.8089	18.9173
CG13198	0	0	0	0	0	0
CG13202	5.89485	8.85612	8.5935	3.90234	11.2091	8.14199
CG13203	0.779948	2.14822	1.13701	1.80712	0.988721	0.538635
CG13204	2.85957	1.93324	2.50121	4.82719	4.35001	2.3698
CG13215	2.01874	0.758213	0	0	0	0
CG13216	0	0	0	0	0	0
CG13217	0	0	0	0	0	0
CG13218	0	0	0	0	0	0
CG13220	123.674	117.136	159.575	130.434	126.348	111.404
CG13223	0.70867	0.266168	0	1.75925	0.336886	0
CG13226	0	0	0	0	0	0
CG13227	0	0	0	0	0	0
CG13228	0	0	0	0	0	0
CG13229	1.20034	1.26233	1.57487	1.19192	2.73896	2.98425
CG13230	0	0	0	0	0	0
CG13231	1292.65	1825.46	1905.74	1711.44	763.695	338.898
CG13239	440.732	524.356	599.665	656.904	463.048	257.332
CG1324	123.3	115.469	90.269	115.423	92.4397	82.1502
CG13243	17.0912	12.5175	10.2776	11.8799	13.8121	15.4917
CG13244	51.2945	57.0261	44.8662	47.8787	54.6208	49.948
CG13245	0	0	0	0	0	0
CG13247	0	0.360805	0	0.953905	0	0
CG13248	1.09737	0.824318	0.479924	0.871741	1.04333	0.682063
CG13250	0	0	0	0	1.02928	0
CG13251	0.550969	0.413874	0	0.364737	0.174612	0.761001
CG13252	16.3389	14.133	13.5334	14.0119	14.1221	18.2077
CG13255	23.6448	23.3336	22.3037	23.0186	22.4804	26.8951
CG13258	0	0.736855	0	0	0	0
CG13272	0.337453	1.14069	1.10686	1.1728	0.641671	0.174784
CG13278	0	0.633289	0	0.418576	0	0.436667
CG13280	16.1551	14.2927	7.8503	10.6946	7.16781	8.18163
CG13282	1.69962	1.53205	2.97324	1.35016	1.61592	1.40851
CG13283	0.885754	0.665356	0.645625	0.586362	0.561424	0.611704
CG13284	2.94069	4.41794	6.43039	6.06475	5.80682	3.98358
CG13285	13.7931	23.4082	21.2246	20.7982	12.6282	11.6423
CG13287	1.0523	0.263487	0	1.04492	0.333493	1.09008
CG13288	0.645872	0.727744	0	0	0.614067	0.669061
CG13293	3.09063	4.49811	3.37914	3.45258	2.02018	2.8014
CG13295	6.88812	2.58709	1.67358	3.03992	2.91063	4.36054
CG13296	0	0	0	0	0	0
CG13297	0	0	0	0	0	0
CG13298	51.7807	59.8799	53.6346	59.5361	51.8219	40.2299
CG13299	0	0	0	0	0	0
CG13300	6.96223	6.21046	6.66063	7.3455	11.5839	10.3675
CG13305	0.459544	1.72599	0	1.36897	0.436915	1.90418
CG13306	5.90225	4.43362	0	5.86086	4.48928	2.44567
CG13308	5.35742	16.0975	11.7151	10.6397	8.48934	7.3997
CG13309	15.6705	11.1827	6.85331	3.11212	3.7247	18.6681
CG13310	0	0	0	0	0	0
CG13311	2.20711	4.97377	0	1.09582	1.04921	1.14318
CG13312	1.18156	0.44378	0	0	0	0
CG13313	0.899309	0	0	0	0	0
CG13314	225.74	79.4527	27.941	29.6056	35.7706	133.1
CG13315	191.78	81.8871	116.981	111.254	126.676	193.438
CG13318	0	0.370457	0	0	0	0.510877
CG13319	9.9783	12.9467	9.91797	5.40454	6.89959	8.45719
CG13321	38.5461	31.1822	29.8252	45.9309	63.1472	43.6159
CG13322	16.1413	21.3309	17.648	18.1058	15.6306	14.2436
CG13323	7.90582	5.93866	9.87865	5.60742	7.51651	9.35963
CG13324	0	0.987108	0	0	0	0
CG13325	0	0.16059	0.467484	0	0.406516	0
CG13326	6.99474	5.76275	1.9736	5.15325	4.29051	4.9085
CG13330	17.6652	18.3563	14.8075	11.9865	16.5153	11.2846
CG13331	0	0.417421	0	0	0	0
CG13332	0.584719	0	0	0	0	0
CG13334	3.9458	3.38741	1.84892	2.23893	3.48353	6.13121
CG13337	41.2831	44.773	29.379	31.5335	35.0697	25.811
CG13339	8.95455	7.47382	6.52697	11.8557	11.3515	14.4294
CG13344	6.20305	4.19362	7.46031	8.62338	5.89759	6.10448
CG13349	35.0095	33.5722	37.4632	28.107	36.8265	38.1955
CG13358	0	0.204274	0	0.540063	0.258547	0
CG13359	1.73923	1.56776	0	1.38163	2.97645	2.16201
CG13360	32.4554	25.5546	24.7968	29.1215	40.5232	33.2156
CG13361	0	0	0	0	0	0
CG13362	0	0	0	0	0.354311	0
CG13364	81.617	52.7255	64.2498	53.4895	68.2861	67.6379
CG13365	15.0738	21.7025	27.4682	18.7101	22.6916	20.82
CG13366	12.0415	10.9338	9.54863	10.9059	11.3227	11.1031
CG13367	5.66159	5.77172	6.19009	6.02345	4.61382	6.7027
CG13369	24.0058	18.0326	18.6643	17.4808	25.8668	24.3151
CG13373	4.17481	2.24001	3.91245	1.18444	0.567033	4.32471
CG13375	5.06756	8.19889	2.55721	5.41911	3.70617	6.05713
CG13376	1.57229	1.18106	0	0.520421	0.996575	0.542913
CG13377	7.42028	10.2678	11.9559	8.53166	11.1393	12.5415
CG13380	0	0	0	0	0	0
CG13384	10.4433	9.96942	5.23335	12.3145	9.72223	11.4945
CG13385	30.9672	26.0692	18.6802	22.2673	17.2593	20.4642
CG13386	0	0	0	0	0	0
CG1339	0	0	0	0	0	0
CG13390	5.09609	3.06244	2.22872	2.02414	1.93805	6.86277
CG13392	4.07908	5.10684	10.4063	10.8013	7.11005	6.3383
CG13397	1.77821	1.16878	1.45815	0.88287	1.26798	1.6118
CG13398	1.64898	1.70318	3.15509	3.68419	3.72347	3.84342
CG1340	22.6918	29.3973	23.0122	22.5326	25.3264	20.0997
CG13403	1.01427	0.761894	6.6537	5.03579	1.92865	2.10137
CG13404	2.75122	7.92214	10.0268	5.91917	4.79552	4.74999
CG13405	15.1268	14.5587	15.5052	10.3268	12.1348	8.32467
CG13407	0	0	0	0	0	0
CG13408	0.527181	0.396006	0	1.04697	0.501221	0.546109
CG13409	4.20482	4.51222	2.62705	4.17534	2.56999	3.11128
CG13422	2.50727	2.8251	2.74133	1.24485	5.95952	5.19459
CG13423	1.15649	0.579152	0	0.382794	0.733028	1.19801
CG13426	1.49243	0	0	0	2.83787	1.54601
CG13427	0	0	0	0	0	0
CG13428	13.0045	5.86121	5.6874	1.29133	11.1277	13.4715
CG13430	0	0	0	0	0	0
CG13436	13.4061	13.2634	14.3001	12.6628	10.8807	8.80669
CG13437	0	1.04633	0	0	1.32434	0
CG13438	0	0	0	0	0	0
CG1344	6.16341	6.48172	4.4925	6.93621	7.03188	8.51293
CG13442	29.4658	40.5311	15.899	19.3795	19.2829	26.9561
CG13443	0	0.293914	0	0	0	0
CG13445	0	0	0	0	0	0
CG13449	5.62484	8.97864	9.22488	8.3781	7.01906	8.01185
CG13454	0	0	0	0	0	0
CG13455	7.09271	5.99385	5.81611	4.40186	3.79319	5.51053
CG13457	9.92526	11.9003	8.7649	10.9929	6.89591	8.89756
CG13458	2.29184	3.22795	4.38512	6.25837	5.71983	5.34179
CG13460	0	0	0	0	0	0
CG13461	0	0	0	0	0	0
CG13463	1.58889	0	1.73722	1.57775	0.755325	0
CG13465	0	0	0	0	0	0
CG1347	23.0719	20.095	19.789	22.5151	23.5431	25.6515
CG13471	27.6637	22.3008	16.2296	18.7598	23.7354	9.78529
CG13472	6.16387	4.98631	4.14724	6.82688	6.76193	5.40285
CG13473	8.58656	7.25626	7.04108	6.39476	11.2251	6.67114
CG13474	0	0	0	0	0	1.16995
CG13476	27.0959	22.3891	9.87509	17.0404	19.7506	21.5194
CG13477	104.809	93.2529	66.7531	75.782	64.8194	68.5163
CG13481	8.80588	4.81073	3.50105	5.56445	5.32779	7.4635
CG13482	13.9293	18.3109	48.227	32.2738	22.0723	15.6319
CG13484	9.61378	8.66596	8.40897	6.68246	10.0544	9.95896
CG13488	0.750681	0.563893	1.64151	1.49083	2.85486	3.88817
CG13492	3.36547	2.15938	2.60641	2.92414	3.19974	4.79367
CG13494	14.5289	17.1502	9.07724	9.27452	4.93338	6.45024
CG13500	0	0	0	0	0	0
CG13501	3.56372	3.86675	5.19518	4.71831	3.38823	2.05093
CG13502	1.42865	0.536582	0	1.06397	0.679147	0
CG13506	109.656	91.7531	81.0084	86.6053	107.074	130.479
CG13510	69.1205	88.9068	132.511	124.109	228.658	192.247
CG13511	1.95677	0.979918	4.27886	0	0.620137	3.37838
CG13516	11.1932	12.145	9.51849	11.7322	8.86833	7.73005
CG13526	13.3569	6.45001	2.08624	1.89474	2.72124	2.96495
CG13527	20.2813	15.7109	20.7886	10.6989	13.8593	10.5047
CG13531	4.86959	5.27421	3.4669	5.39771	5.38349	4.92712
CG13532	2.42015	1.29854	1.51204	2.40318	1.64355	1.4326
CG13538	2.77353	2.60426	3.03244	2.75408	2.63695	2.15484
CG13539	19.9216	23.5158	21.7812	14.8364	16.9112	25.7961
CG1354	8.79983	11.4408	7.40099	11.0907	10.9408	14.7255
CG13540	19.4262	22.3751	5.6639	18.004	12.3131	6.70789
CG13541	22.8178	20.669	17.6102	23.3242	21.6942	18.7706
CG13544	29.5437	22.9322	13.9973	25.425	23.4074	21.9332
CG13545	0	0.941701	0	0	0	1.29865
CG13551	69.4768	64.233	51.7546	78.8453	74.7662	70.3896
CG13557	2.87531	3.2398	0	5.7103	1.36686	4.46783
CG13558	0.595835	0.895153	0	0.591657	0	0.617228
CG13559	5.04337	5.41208	6.3019	5.008	2.74001	3.73175
CG13560	0	0	0	0.963503	0	0
CG13561	0	0	0	0	0	0
CG13562	0.992587	2.23682	4.34098	1.47844	2.83113	3.59879
CG13563	2.06481	1.32946	3.87011	2.05034	1.96314	0.611129
CG13564	45.5381	43.2619	29.2877	22.6094	48.3893	41.6233
CG13565	3.39871	1.82359	2.12341	1.9285	1.38486	3.52073
CG13566	4.6569	4.89741	2.03665	5.54909	2.65655	1.92964
CG13567	16.222	19.0095	15.608	14.8196	23.4432	15.4601
CG13575	0	0.367278	0	0	0	0
CG13577	6.16305	9.80371	9.51299	8.63977	11.0298	4.50659
CG13578	1.46624	0.550702	0	0	1.39404	0
CG13579	1.68364	3.79412	2.20897	2.84211	2.56117	2.61613
CG1358	15.6472	13.2667	16.261	13.23	13.1092	15.2461
CG13581	19.4247	25.8154	14.7032	13.3535	14.2062	16.2525
CG13585	141.83	158.906	172.154	170.674	149.131	156.884
CG13587	0	0.482924	0	0	0	0
CG13589	0	0	0	0	0	0
CG13590	0	0	0	0	0	0
CG13594	5.62557	3.90073	2.83879	4.94157	3.90856	4.93101
CG13597	9.07906	8.18396	4.76476	5.40924	7.59614	4.89062
CG13599	1.21831	1.37274	0	1.20976	0.579156	1.26205
CG1360	0.71351	1.33993	1.56023	1.77127	2.37431	1.47826
CG13601	1.72361	4.74735	7.53802	7.41659	6.55492	7.73713
CG13603	10.7866	13.5043	15.7246	11.306	14.8133	13.0361
CG13604	4.23136	2.31163	2.94404	4.58366	3.29154	3.58633
CG13605	6.87867	9.47299	3.76039	9.39184	6.26744	6.82874
CG13606	152.917	47.6541	64.1851	50.3016	49.0625	200.584
CG13607	27.9082	27.6724	27.4621	30.2066	24.1459	25.1519
CG13609	0	0	0.904131	0	1.17932	0.428314
CG13611	11.3378	16.425	9.73985	11.6604	14.6293	10.906
CG13613	0	0	0	0	0.902957	0
CG13614	0	0	0	0	0	0
CG13615	0.550324	0	0	0.546465	0.523224	0
CG13616	0.835758	0	0	0	0	0
CG13617	1.43437	0.897884	0.522755	0.47477	0.681867	0.247645
CG13618	3.68356	8.76216	12.0822	6.70583	4.08586	4.45178
CG13622	0	0.392049	1.14127	0	0	0
CG13623	8.64577	7.79339	15.1246	9.44366	12.33	12.5387
CG13624	18.0146	15.9085	15.3726	16.6666	19.0491	19.0255
CG13625	4.19076	5.39657	7.8548	5.35034	5.69199	4.96141
CG13627	0.92281	3.63926	0.504477	1.60359	0.877367	0.238986
CG13630	14.9357	26.4197	21.0709	23.4425	21.5294	22.4593
CG13631	48.7893	65.2234	66.9057	63.2277	50.3178	30.8386
CG13634	0	0	0	0	0	0
CG13636	12.4957	9.82303	7.62538	9.23391	8.28862	7.52578
CG13639	6.71112	3.02474	5.87008	0	1.27613	1.39042
CG13640	0	1.8574	0	0	0	0
CG13641	425.589	317.086	298.41	333.031	354.053	438.473
CG13643	18.8962	35.1274	46.3287	36.3901	33.2093	16.6088
CG13646	0	0.297254	0.865317	0.785888	0.376232	0
CG13650	8.41995	7.73038	6.1373	10.6834	7.56058	6.05713
CG13653	0	0	0	0	0	0
CG13654	5.54882	4.01927	2.16671	4.13243	6.9713	6.77448
CG13658	0.469879	0	0	0	0.44674	0.973499
CG13659	1.44539	0.723829	1.05355	0.478419	2.29036	2.49548
CG13663	5.47098	7.04515	0	5.43262	2.97233	6.47705
CG13667	6.92435	9.65974	4.32613	6.22096	11.9128	8.88081
CG13670	0	0	0	0.648357	0	1.35276
CG13671	0.825485	2.48034	0	1.63939	1.56967	1.99529
CG13674	3151.43	3988.87	5229.27	4455.72	2774.17	1670.1
CG13675	38.5993	37.5042	41.285	43.7446	34.3051	32.5966
CG13676	31.7354	40.3022	41.7908	41.0886	35.007	28.879
CG13678	2389.96	3106.27	4068.01	3527.06	2379.56	1395.87
CG13679	612.718	919.555	1622.93	1283.03	531.36	257.605
CG1368	282.635	316.334	242.611	299.953	262.558	156.878
CG13685	13.2825	11.2981	5.97983	8.14639	5.19995	11.129
CG13689	1.61655	1.21431	1.76746	0.802609	2.30542	1.67459
CG13690	1.02841	0.38626	0	0	0	0
CG13692	0	0	2.06115	0.935975	0.896168	0.976427
CG13693	7.92963	15.0332	10.7341	7.12412	9.69319	8.99666
CG13694	1.11534	0.837812	2.4389	0.553757	1.06041	0.57769
CG13698	8.81383	10.71	6.8023	7.72237	8.13334	7.51905
CG13699	1.00157	0.877751	0.365023	1.32607	0.793544	0.345845
CG13700	20.3136	21.5564	9.87103	17.9299	18.3936	14.0286
CG13704	38.6017	62.1357	82.4006	66.623	92.6259	72.3587
CG13705	1.22425	0.91963	0	2.02612	1.93995	0.422737
CG13707	4.14328	5.78004	9.70724	7.6407	8.15987	8.2775
CG13708	0.287729	0	0.314589	0.428568	0.547121	0
CG1371	11.479	13.9664	12.7273	15.4121	9.99145	9.37894
CG13711	0	1.71011	0	0.753539	0.721491	0
CG13712	0	0	0	0	0	0
CG13713	0	0	0	1.359	1.3012	4.25321
CG13716	3.54135	1.33009	0	3.51652	0	1.83425
CG13720	0	0	0	0	0	0
CG13721	2.45811	6.7704	3.58343	9.7635	7.79022	0.84879
CG13722	144.965	184.867	329.633	227.879	242.914	204.301
CG13723	6.58653	8.24607	7.20138	3.27017	13.5681	5.68585
CG13724	0	0.284846	0	0	0	0
CG13725	5.56554	9.40656	4.56381	5.52651	4.63004	2.88268
CG13727	0	1.03597	0	0	0	1.42866
CG13728	2.7536	3.00863	2.18956	0.994286	1.428	0.259315
CG13731	148.922	356.93	555.624	323.117	275.178	164.946
CG13733	28.7938	31.1959	24.2167	17.595	24.2171	26.386
CG13737	30.0713	41.1618	62.8342	43.7952	40.662	37.3811
CG13738	1.76569	0	0	0	1.67874	0
CG13739	8.64897	9.16526	10.9761	10.7354	11.8207	11.0394
CG13741	0.644544	1.4525	0.704711	0.320012	0.612804	1.33537
CG13742	0	0	0	0.494575	0	0
CG13743	10.6783	10.9624	9.34012	11.1336	6.76833	10.693
CG13744	0	0	0	0.531986	0	0
CG13747	45.9623	52.0387	24.7622	32.411	31.6659	38.642
CG13748	13.8907	26.7381	3.79685	16.3796	19.81	17.0875
CG13749	0	0	0	0	0.664383	0
CG13751	93.1083	91.1727	90.8928	85.8515	113.816	124.009
CG13759	3.85565	2.48252	0	1.09389	2.09473	2.85292
CG13760	9.45986	7.72393	6.2957	4.90097	5.86567	5.96492
CG13766	0.845149	0.423236	0.616028	1.3987	0.535687	1.75099
CG13771	0.438028	0.987108	0	1.73983	1.66583	1.81502
CG13773	3.4791	3.04899	5.07183	6.33363	1.65389	1.80201
CG13775	0.341404	0.256455	1.4931	1.69505	0.649185	0.353662
CG13779	151.2	120.194	134.819	103.494	145.15	149.025
CG13784	34.1725	29.4792	34.59	27.8178	36.7375	34.2737
CG13786	0	0.430985	0	0.284862	0	0
CG13793	1.29978	0.976362	1.42111	0	1.23577	2.01967
CG13794	0.927704	0.464579	0.676203	0.921199	3.23407	1.60169
CG13795	3.08639	1.89689	1.84064	1.11446	2.66764	3.48786
CG13796	8.82524	7.30923	4.94824	7.41515	13.7693	12.8927
CG13800	27.7286	30.0014	30.7806	31.9969	34.264	36.542
CG13801	0.882843	0.884226	0	0.292217	0.559579	0
CG13806	0.533463	1.20217	0	0.529722	0	1.10523
CG13807	6.89895	14.8066	6.46539	9.78653	15.9295	10.2095
CG13810	0	0.303383	0.883159	0	0	0
CG13813	0.41049	2.4668	0.897618	0.407612	0	0
CG13814	7.20481	10.1025	8.40253	8.58515	6.39335	4.4781
CG13822	5.67624	4.87297	12.4122	2.41561	1.54192	4.20003
CG13827	1.72361	3.88419	2.51267	2.85254	3.27746	2.97582
CG13829	3.0954	1.16259	0	2.30527	1.47149	1.60327
CG13830	59.5271	71.4157	75.541	76.5449	61.4817	67.8751
CG13833	14.5636	10.9398	12.7385	10.9907	18.2773	18.7073
CG13837	0	0.700671	0	0	1.77367	0
CG13838	23.3778	24.1462	19.1701	17.4104	15.2808	12.1086
CG13840	0.717594	1.3476	0.784581	3.91909	2.04677	0.743359
CG13841	6.3315	5.4355	7.91147	6.2871	5.15976	6.55883
CG13842	0.516964	0.582496	0	0	0.491507	0.535525
CG13843	12.1867	12.3384	13.9036	9.47051	10.0753	13.1731
CG13847	1.62652	1.06907	1.33376	1.61511	0.386605	1.05307
CG13850	10.3446	10.6846	13.4309	16.6921	12.9087	11.3858
CG13855	4.55966	4.83544	1.75952	2.39701	4.08012	4.44552
CG13856	11.9647	10.4855	4.36054	7.92055	14.5354	14.46
CG13857	0.873615	0	0	0	0.415297	0
CG13862	0	0	3.20248	0	2.78482	0
CG13865	13.4451	12.5374	6.08282	15.6527	18.5133	8.64485
CG13868	71.8314	72.3916	56.1485	64.2272	68.2942	71.0435
CG13869	0	0	0	0	0.919679	0
CG1387	16.6493	13.4686	7.20138	12.1723	13.916	11.3717
CG13870	11.7615	19.4888	12.103	10.992	12.169	15.0506
CG13871	2.92053	4.11343	5.58803	1.08752	3.47089	4.15991
CG13872	10.8715	10.033	9.50906	8.32776	5.02041	5.79179
CG13875	2.14664	4.83751	3.35289	3.04512	2.33249	2.85906
CG13876	1.8753	3.52169	3.07553	0	4.01164	2.42829
CG13877	58.6497	55.0702	77.4839	77.6512	95.2594	67.0842
CG13884	13.7673	12.1667	8.85441	6.43331	16.9392	10.906
CG13887	59.6123	58.8146	55.4491	61.8447	67.2508	56.6834
CG13889	2.62756	3.4358	2.97924	1.73942	2.96079	3.32677
CG13890	8.80654	9.72832	11.3278	18.5184	12.8056	5.90295
CG13891	24.7103	26.6052	30.6193	17.1759	21.1442	18.7715
CG13893	28.3227	18.2667	11.8862	18.4653	14.416	24.3015
CG13894	1.42913	1.71765	4.37512	3.6897	3.26102	4.14525
CG13895	2.57817	3.87332	2.81884	2.5601	3.67682	4.00611
CG13896	0.607971	2.28347	0	2.41483	2.89016	4.4086
CG13897	5.73935	7.39072	3.58578	7.32741	6.62602	11.0415
CG13898	66.192	61.7756	63.5988	54.7732	42.9085	43.6346
CG13900	6.77876	10.0757	13.5616	11.171	12.7528	10.0103
CG13901	8.27273	15.2967	15.3069	12.0061	18.7558	13.1842
CG13902	4.24163	7.78851	5.15287	2.33994	6.72126	5.85856
CG13905	2.05964	1.03144	3.00255	7.49907	20.2349	20.6248
CG13907	87.0618	78.3588	76.3253	71.296	64.7307	84.6885
CG13912	9.98608	2.88511	1.67973	5.33941	11.6853	7.9574
CG13917	27.9752	25.2828	23.2586	26.9832	29.2989	33.2813
CG13919	8.48691	10.9288	13.2559	10.8352	12.6798	16.3273
CG13920	41.7879	16.8434	13.3723	19.2293	11.6283	21.6441
CG13921	2.46149	2.95842	1.88389	2.19981	2.22326	1.40243
CG13924	0.414289	0	0.905924	0.411383	0.787775	0
CG13926	10.6077	11.5902	23.1958	17.2363	20.1707	10.9886
CG13928	31.4984	28.393	32.3195	34.8865	32.0206	30.8724
CG13930	0	0	0	0	0	0
CG13931	0	0.442945	0	0	0	0
CG13933	5.34727	7.28963	4.76376	6.88304	5.83713	8.00115
CG13936	2.30933	1.98253	1.4428	4.58628	3.13659	1.70875
CG13937	17.2375	14.3609	16.448	16.4942	13.1109	13.9605
CG1394	169.021	189.023	119.332	142.999	142.683	119.344
CG13946	8.77897	6.59455	15.3576	15.6913	0	3.63767
CG13947	20.7642	15.5975	28.3781	33.5052	17.274	10.7549
CG13949	0.529855	0.796028	0	1.05228	0.503763	1.09776
CG13950	3.50504	3.07172	5.10965	1.74023	6.66489	3.63089
CG13954	2.36075	1.89563	2.49211	2.8292	1.70272	0.843278
CG13955	0	0	0	0	0.399432	0
CG13957	1.40937	2.24971	3.08187	2.79898	2.67994	3.10245
CG13962	5.70576	14.0827	17.824	8.90332	2.32491	10.1325
CG13965	22.2608	15.8417	2.56199	4.65363	0	2.42738
CG13970	0.889104	0.667873	0	0.88287	3.38129	0.921027
CG13972	0	0	0	0	0	0
CG13978	25.3901	29.2898	18.8373	18.684	20.2602	20.6656
CG13982	2.83628	1.953	0.516841	0.469399	1.12359	0.244843
CG13983	0	0	0	0.709719	0	0
CG13984	4.77031	12.1833	2.08624	9.47372	5.44248	7.90653
CG13989	35.4195	44.3438	32.8584	35.1712	32.6549	37.8031
CG1399	15.1888	12.5178	15.1832	17.8402	17.2465	16.9928
CG13991	10.8403	12.9779	10.3707	12.6705	11.1654	14.0369
CG13992	0.541996	0.203567	0	0.269098	1.03061	0.842184
CG13993	25.2834	25.3231	23.0364	25.1061	24.0384	16.3695
CG13994	104.298	118.682	92.5818	68.7024	87.3801	93.0662
CG13995	15.4197	11.0247	10.5623	8.30144	5.29892	9.62247
CG13996	0	0.610701	0	0	0	0
CG13998	0	0	0	0	0	1.9617
CG13999	10.2362	14.9261	11.8501	10.1645	4.00736	6.86125
CG14000	6.43834	5.18177	6.03373	1.82663	3.49788	3.81115
CG14005	2.69406	5.05928	2.94555	6.24207	6.83039	8.37237
CG14006	7.32204	8.2502	3.43095	6.23202	6.46422	9.48116
CG14007	0	0	0	0	0	0
CG14010	0.806716	1.81796	0.882022	0.801059	1.53398	0.41784
CG14011	20.7248	25.0993	18.4975	16.3796	21.3127	18.84
CG14013	32.1614	44.8664	33.0107	33.2394	28.7055	38.0755
CG14014	0.556183	0	0	0	0	0
CG14015	2.62633	2.63045	3.19056	4.6363	3.60678	1.81375
CG14017	9.56975	10.3835	10.4631	7.91887	11.6259	7.71038
CG1402	2.29744	6.90312	1.6746	1.90111	1.09215	1.58662
CG14020	0.470938	0.353757	0	1.87054	0.895495	0
CG14022	74.9875	60.6617	35.7381	69.6885	49.358	22.9056
CG14024	1.92423	3.07155	2.10386	1.43305	3.88764	2.98998
CG14034	7.92009	6.37433	3.71118	8.42631	4.84076	8.79049
CG14036	12.8798	6.45001	6.25873	14.2106	2.72124	10.3773
CG14040	10.9352	7.92085	10.2479	8.53166	8.91143	10.1141
CG14042	0	0	0	0	0	0
CG14043	10.731	15.4105	7.59179	7.20832	10.5027	8.82767
CG14044	0	1.07174	0	0.472248	0.904327	0.492659
CG14050	0	1.69982	0.989648	1.34821	0.86058	1.40648
CG14052	0	0	1.42481	0.64701	0	0
CG14053	6.87649	10.7282	8.09674	9.97978	8.04661	10.4111
CG14054	4.08795	2.04718	0	1.35309	0.647774	2.82315
CG14057	6.78865	6.79929	9.89648	14.6056	5.37863	9.37652
CG14061	15.214	9.52368	12.1985	7.55368	6.75026	9.45618
CG14062	0	0	0	0	0	0
CG14069	0	0	0	2.03406	1.94755	2.12197
CG1407	12.2946	8.76584	6.37941	6.62152	8.12301	9.28223
CG14070	7.0827	7.53716	2.58129	8.79129	3.36696	4.89133
CG14071	2.59016	8.95005	3.39834	3.6008	5.41774	3.75642
CG14072	7.25111	4.84165	8.80889	5.60021	9.19206	10.8499
CG14073	24.1764	24.6768	27.0479	26.0805	26.4223	24.462
CG14074	4.36427	2.86854	2.38584	1.62513	3.63069	3.39073
CG14075	3.71999	2.79437	2.03362	4.61738	7.07361	4.81694
CG14077	10.2133	12.7867	10.072	9.54515	9.7104	6.22355
CG14079	0.621844	1.40134	0	0.617483	0.591222	0
CG14082	2.35155	1.9627	1.1427	0	1.4905	0.541329
CG14085	0	0.319437	0.464947	0	0	0
CG14086	0	0	0	0	0	0
CG14087	1.07516	3.23054	2.35105	2.66905	1.27777	1.67065
CG14088	0	0	0	0	0	0
CG14089	0.920438	0	0	0	0.875113	0.953486
CG1409	10.0775	10.5979	8.81455	11.0075	10.5393	12.5272
CG14095	82.1416	282.07	395.589	275.769	87.3939	21.2727
CG14096	4.1058	7.19641	5.98543	9.51302	1.3012	1.41774
CG14100	3.14984	1.69006	2.95189	3.57458	2.56691	4.1952
CG14101	0	0	0	0	0	0
CG14102	0	0.916497	2.00097	0.605765	1.16	0.631946
CG14103	5.13365	9.25505	11.2257	9.17577	5.36894	4.25438
CG14104	14.5022	7.26248	3.52355	8.0003	6.12804	6.67685
CG14105	2.82351	2.82793	2.05805	0.934569	1.78965	5.84977
CG14106	5.69317	5.13189	1.24493	2.82663	3.24769	5.89758
CG14107	0	1.01806	0	0.67289	1.28854	0.701972
CG14109	24.4644	34.7674	33.2545	34.1414	28.2889	30.8223
CG14110	0	0.433964	0	0	0	0.598455
CG14111	0	1.85374	1.79877	1.63366	1.56418	0.852131
CG14113	19.5499	21.1103	16.0311	12.133	18.5872	15.1889
CG14115	0	0	0	0	0	0
CG14117	1.19054	2.68291	6.50837	3.54657	1.69787	4.31649
CG14118	11.4872	18.4083	20.9325	11.4067	4.00456	1.18996
CG14120	1.94339	0.336883	0.326893	0.296887	0.568521	1.39373
CG14125	24.0523	8.76001	4.78138	5.06624	4.85077	9.06034
CG14126	3.20897	3.41487	3.50852	3.45201	2.7967	2.49314
CG14127	0	0.255204	0	0	0	0
CG14128	9.82872	11.1937	5.54644	6.29664	6.33029	9.85317
CG14130	1.21476	2.7375	6.64081	4.82499	5.19725	1.88757
CG14131	8.91211	6.69456	3.24802	4.91645	5.64883	11.5401
CG14132	47.6775	54.2479	72.0595	55.6978	62.6616	68.2734
CG14135	2.35646	4.86782	1.28822	5.26486	1.68032	3.05133
CG14137	0	0	4.39315	0	0	0
CG14141	4.98134	5.61279	9.07724	10.7172	8.68274	7.74029
CG14142	0.709338	0.71045	0	0.469576	0.224803	0.244936
CG14143	1.26886	1.90628	2.77462	0	2.41276	0
CG14147	3.29471	16.0869	1.80113	3.27161	9.3974	0
CG14151	3.67097	2.75754	0	0.911308	0.87255	0
CG14153	38.6395	19.35	34.8701	43.8498	50.7317	67.3467
CG14154	30.1414	36.9657	22.8668	29.9301	29.242	25.4887
CG1416	14.1072	17.1843	14.1735	16.2799	16.6751	18.1684
CG14160	0.296789	0	0	0	0.282174	0
CG14164	0	0	0	0	0	0
CG14168	29.565	23.8481	23.864	22.6586	28.2978	28.16
CG14174	4.67339	4.82699	3.83224	4.06054	4.44326	2.42059
CG14177	1.8328	0	0	0	0	1.89861
CG1418	60.9485	68.8845	59.913	49.4163	47.3146	43.4427
CG14180	13.3714	11.6841	13.1278	6.77431	13.4913	11.0247
CG14182	3.36276	3.03123	2.94134	7.3462	2.55773	4.1802
CG14183	17.7968	22.3967	13.646	18.5901	19.9969	14.3656
CG14184	24.7754	22.3328	50.5646	37.7226	32.1924	29.9425
CG14185	0.448689	0.674088	0	0.445543	0	0
CG14186	4.98323	5.34754	6.22675	5.47845	3.89179	3.31852
CG14187	0	0	0	0	1.21128	0
CG14190	5.93401	6.33431	9.56118	8.37341	5.04792	4.85295
CG14191	23.9548	32.9895	20.9528	15.065	6.83257	5.79015
CG14194	14.8627	16.0186	15.5436	18.9294	14.7452	13.3881
CG14195	0.590503	0.887142	0	1.17272	0.561424	0.611704
CG14196	3.3192	1.15075	2.79157	2.2818	1.4565	1.85143
CG14200	9.44874	10.0892	9.0501	10.3905	11.5077	9.46442
CG14204	0	0	0	0	0	0
CG14205	0.268445	0	0	0	0.255226	0
CG14207	408.202	402.784	582.892	519.778	539.075	445.186
CG1421	2.77353	0.69447	0	0	0.878985	0
CG14210	13.266	4.98255	9.66958	10.9775	14.7149	12.5971
CG14212	4.86984	2.61293	3.04254	1.38163	1.9843	2.88268
CG14215	5.7489	6.58384	5.97643	6.55084	6.27223	5.07666
CG14218	126.88	183.125	211.14	185.42	103.941	68.1976
CG14219	0	0	0	0	0.258211	1.12535
CG14220	5.17747	3.11135	5.28339	5.4839	4.59434	3.57557
CG14221	0	0	1.32559	0	0.288178	0.313987
CG14222	13.4639	26.97	38.1648	34.6616	33.1875	38.2259
CG14223	8.19014	9.57013	15.9194	9.21707	12.2859	5.4676
CG14227	0	0	0	0	0	0
CG14229	4.31015	7.4004	2.69285	3.05709	8.1958	7.65411
CG14230	1.51479	1.36544	1.98743	2.40666	2.30431	0.941504
CG14231	2.66731	2.50452	2.18723	1.98646	4.43794	4.14462
CG14232	12.7795	10.0679	8.86058	12.3804	11.8538	11.9468
CG14234	6.54731	7.37726	11.3029	8.72556	6.2249	5.88997
CG14237	0	0	0	0	0	0
CG14238	0.328177	0	0	0	0	0
CG14239	0	0.648555	0	0	0.410435	0
CG14244	1.95271	0	0	0	0	2.02282
CG14245	5.66402	12.0549	16.514	36.558	46.6709	69.4307
CG14246	28.8035	13.394	5.99852	10.8958	7.82431	28.4168
CG14247	0	0	0	0	0	0
CG14252	5.78157	3.98106	1.05355	2.87051	3.66458	3.49367
CG14253	6.0182	6.95496	8.09845	8.5043	7.70248	9.83098
[truncated: 13,241 more rows]
