# Supplementary material for: Lysine 27 of replication-independent histone H3.3 is required for Polycomb target gene silencing but not for gene activation
Source: PLoS Genet. 2019 Jan 30;15(1):e1007932. doi: 10.1371/journal.pgen.1007932 (PMC6370247; doi:10.1371/journal.pgen.1007932)
Supplement: S1 Data — (XLSX) [file pgen.1007932.s005.xlsx]

## Sheet: fig1
	yw/fm7 x yw
fig1C		female/yw	male
	FM7	420	308
	yw	445	436
		865	744
	k27r/fm7 xyw
		female/yw	male
	FM7	797	709
	K27R	754	98
	total	1551	807
	B-/fm7 x yw
		female/yw	male
	FM7	368	353
	B-	435	406
	total	803	759
	K27r/fm7 xb-
fig1D
days	Bnull males	K27Rmale		female K27R/yw	female B/yw
0	109	14		163	93
1	109	14		163	93
2	109	14		163	93
3	109	14		163	93
4	109	14		163	93
5	109	9		163	92
6	109	8		163	92
7	109	7		163	91
8	108	7		162	91
9	108	3		160	91
10	108	0		160	91
11	108	0		159	91
12	108	0		158	91
13	108	0		157	91
14	108	0		157	89
15	108	0		157	89
16	108	0		157	89
17	108	0		157	89
18	108	0		157	88
19	108	0		157	88
20	108	0		157	88
21	108	0		157	88
22	108	0		157	88
23	108	0		157	87
24	108	0		157	87
25	108	0		157	87
26	108	0		157	87
27	108	0		157	87
28	108	0		157	86
29	108	0		157	85
30	108	0		157	85
31	108	0		157	85
32	108	0		157	85
33	108	0		157	84
34	108	0		157	84
35	108	0		156	84
36	108	0		156	84
37	108	0		155	84
38	108	0		154	84
39	108	0		154	83
40	108	0		154	83
41	108	0		153	82
42	108	0		153	81
43	108	0		153	81
44	108	0		153	81
45	108	0		153	82
46	108	0		153	82
47	107	0		153	82
48	106	0		153	81
49	106	0		153	80
50	106	0		153	80
51	105	0		151	79
52	105	0		151	79
53	105	0		150	78
54	105	0		150	78
55	105	0		150	77
56	104	0		149	77
57	104	0		149	77
58	104	0		148	77
59	104	0		147	77
60	98	0		146	76
fig1E
	total eggs	GFP-	Hatch	pupate	eclose
yw	387	89	86	78	73
Bnull	513	141	138	119	117
H3.3BK27R	502	133	129	123	6

## Sheet: fig2
fig2A
	females	females	#observed	total# females	%obs	exp%	ratio obs/exp
	yw/yw		445	865	0.514	0.5	1.03
	k27r/yw		745	1551	0.48	0.5	0.96
		k27R/yw 0A	98	776	0.126	0.167	0.76
	k27r/b-		147	460	0.32	0.5	0.64
		k27R/b- 0A	50	503	0.099	0.167	0.6
fig2B
	H3.3A#68x#70
		male	female	total
	str	30	31	61
	CyO	52	56	108
	total	82	87	169
fig2c	modenc	H3.3B	H3.3A
	embryo 0-2hr	327	209
	larva L3 stage7-9	236	165
	white prepupae	367	193
	CNS pupae P8	494	26
RNA wingdisc exp		H3.3B	H3.3A
	embryo 0-2hr	327	209
	larva L3 stage7-9	236	165
	white prepupae	367	193
	CNS pupae P8	494	26

## Sheet: fig3
Figure 3C
CROSS: female K27R/FM7i X male X/y; ; msl-1{C216}, cn, bw/CyO
	observed	expected	(O-E)	(O-E)^2	(O-E)^2/E		observed/expected	ratio mutant/wt
female K27R/yw; msl-2/+	23	23.75	-0.75	0.5625	0.0236842		0.968421
female K27R/yw; CyO/+	23	23.75	-0.75	0.5625	0.0236842		0.968421
female FM7/yw; msl-2/+	27	23.75	3.25	10.5625	0.444737		1.13684
female FM7/yw; CyO/+	22	23.75	-1.75	3.0625	0.128947		0.926316
total female	95	95			0.621053
male K27R/y; msl-2/+	17	15	2	4	0.266667		1.13333	5.66667
male K27R/y; CyO/+	3	15	-12	144	9.6		0.2
male FM7/y; msl-2/+	22	15	7	49	3.26667		1.46667
male FM7/y; CyO/+	18	15	3	9	0.6		1.2
total male	60	60			13.7333
CROSS: female K27R/FM7i X male w/y; msl-2{227}/CyO
	observed	expected	(O-E)	(O-E)^2	(O-E)^2/E		observed/expected	ratio mutant/wt
female K27R/yw; msl-2/+	163	156	7	49	0.314103		1.04487
female K27R/yw; CyO/+	175	156	19	361	2.3141		1.12179
female FM7/yw; msl-2/+	150	156	-6	36	0.230769		0.961538
female FM7/yw; CyO/+	136	156	-20	400	2.5641		0.871795
total female	624	624			5.42308
male K27R/y; msl-2/+	25	75.25	-50.25	2525.06	33.5556		0.332226	8.33333
male K27R/y; CyO/+	3	75.25	-72.25	5220.06	69.3696		0.0398671
male FM7/y; msl-2/+	142	75.25	66.75	4455.56	59.2101		1.88704
male FM7/y; CyO/+	131	75.25	55.75	3108.06	41.3032		1.74086
total male	301	301			203.439
CROSS: female K27R/FM7i X male X/y; ; msl-3{1}, red/TM3, sb, ser
	observed	expected	(O-E)	(O-E)^2	(O-E)^2/E		obs/exp	ratio mutant/wt
female K27R/yw; msl-2/+	161	142.25	18.75	351.562	2.47144		1.13181
female K27R/yw; CyO/+	139	142.25	-3.25	10.5625	0.0742531		0.977153
female FM7/yw; msl-2/+	146	142.25	3.75	14.0625	0.0988576		1.02636
female FM7/yw; CyO/+	123	142.25	-19.25	370.562	2.60501		0.864675
total female	569	569			5.24956
male K27R/y; msl-2/+	29	62.5	-33.5	1122.25	17.956		0.464	2.63636
male K27R/y; CyO/+	11	62.5	-51.5	2652.25	42.436		0.176
male FM7/y; msl-2/+	103	62.5	40.5	1640.25	26.244		1.648
male FM7/y; CyO/+	107	62.5	44.5	1980.25	31.684		1.712
total male	250	250			118.32
CROSS: female K27R/FM7i X male X/y; ; mle(9)/CyO
	observed	expected	(O-E)	(O-E)^2	(O-E)^2/E		obs/exp	ratio mutant/wt
female K27R/yw; msl-2/+	62	53	9	81	1.5283		1.16981
female K27R/yw; CyO/+	54	53	1	1	0.0188679		1.01887
female FM7/yw; msl-2/+	46	53	-7	49	0.924528		0.867925
female FM7/yw; CyO/+	50	53	-3	9	0.169811		0.943396
total female	212	212			2.64151
male K27R/y; msl-2/+	11	27	-16	256	9.48148		0.407407	11
male K27R/y; CyO/+	1	27	-27	729	27		0.037037
male FM7/y; msl-2/+	46	27	19	361	13.3704		1.7037
male FM7/y; CyO/+	51	27	24	576	21.3333		1.88889
total male	108	108			71.1852
CROSS: female K27R/FM7i X male yw/y; CyO/IF (CONTROL)
	observed	expected	(O-E)	(O-E)^2	(O-E)^2/E		obs/exp	ratio mutant/wt
female K27R/yw; CyO/+	74	70	4	16	0.228571		1.05714
female K27R/yw; If/+	68	70	-2	4	0.0571429		0.971429
female FM7/yw; CyO/+	67	70	-3	9	0.128571		0.957143
female FM7/yw; If/+	71	70	1	1	0.0142857		1.01429
total female	280	280			0.428571
male K27R/y; CyO/+	7	23.25	-16.25	264.062	11.3575		0.301075
male K27R/y; If/+	5	23.25	-18.25	333.062	14.3253		0.215054	0.714286
male FM7/y; CyO/+	38	23.25	14.75	217.562	9.35753		1.63441
male FM7/y; If/+	43	23.25	19.75	390.062	16.7769		1.84946
total male	93	93			51.8172
CROSS: female K27R/FM7i X male yw/y; ; E93GFSTF/TM3sb, ser (CONTROL)
	observed	expected	(O-E)	(O-E)^2	(O-E)^2/E		obs/exp	ratio mutant/wt
female K27R/yw; ; E93/+	92	89.5	2.5	6.25	0.0698324		1.02793
female K27R/yw; ; TM3/+	88	89.5	-1.5	2.25	0.0251397		0.98324
female FM7/yw; ; E93/+	95	89.5	5.5	30.25	0.337989		1.06145
female FM7/yw; ; TM3/+	83	89.5	-6.5	42.25	0.472067		0.927374
total female	358	358			0.905028
male K27R/y; ; E93/+	14	49.5	-35.5	1260.25	25.4596		0.282828	1.16667
male K27R/y; ; TM3/+	12	49.5	-37.5	1406.25	28.4091		0.242424
male FM7/y; ; E93/+	102	49.5	52.5	2756.25	55.6818		2.06061
male FM7/y; ; TM3/+	70	49.5	20.5	420.25	8.4899		1.41414
total male	198	198			118.04
Figure 3E
CROSS: female K27R/FM7i x male K27R/y;; H3.3Bwt/+
	observed	expected	(O-E)	(O-E)^2	(O-E)^2/E		observed/expected
female K27R/K27R; H3.3Bwt	104	94.5	9.5	90.25	0.955026		1.1
female K27R/K27R; +	11	94.5	-83.5	6972.25	73.7804		0.12
female K27R/FM7; H3.3Bwt	122	94.5	27.5	756.25	8.00265		1.29
female K27R/FM7; +	141	94.5	46.5	2162.25	22.881		1.49
total female	378	378			105.619
male K27R/y; H3.3Bwt	116	84.25	31.75	1008.06	11.9651		1.38
male K27R/y; +	10	84.25	-74.25	5513.06	65.4369		0.12
male FM7/y; H3.3Bwt	107	84.25	22.75	517.562	6.14318		1.27
male FM7/y; +	104	84.25	19.75	390.062	4.62982		1.23
total male	337	337			88.1751

## Sheet: fig4
fig4D	96hour nuc prep					yw	Bk27R	BAk27R
	me2 from 2 blots this one and 10-19-18:					1	0.288184	0.0971817
						1	0.225734	0.416667
	yw	Bk27R	BAk27R			1	0.714286	0.121951
	1	0.37284	0.211933	ave		1	0.263158
	0	0.229072	0.177736	std
					ave:	1	0.37284	0.211933
					stdev	0	0.229072	0.177736
							96hour nuc prep
fig4D		PTM in 96Hr APF nuc prep yw/ BK27R					1/k27-3me	k27-ac
		wt	Bk27R	stdev			0.526316	0.212766
	me3	1	0.6232	0.3323			0.666667	0.114943
	ac	1	0.31199	0.342			0.666667	0.136986
							0.47619	1
							0.526316	0.27027
							0.4	0.136986
							1.42857
							0.666667
							0.416667
							0.322581
							0.25641
							1.25
							0.666667
							0.454545
						ave:	0.623162	0.311992
						stdev	0.332273	0.34206
	embryo:
fig4i		K27 PTM in embryos yw vs/BK27R	stdev	wt
	K27me3	1.14	0.43	1		yw	k27-3me	ac for embryo
	k27ac	0.5	0.16	1		1	0.714286	0.416667
						1	1.66667	0.322581
						1	1.31579	0.591716
						1	0.869565	0.675676
						ave:	1.14158	0.50166
						stdev	0.433066	0.160919
fig4L
	k27-3me	k27-3me		ac
2yw	1	1		1
1yw	1	1		1
2rescue	0.523583	0.698444		0.679306
1rescue				0.833025
2k27r	0.327861	0.342857		0.362473
1k27r				0.343537
	k27-3me	stdev		stdev
yw	1
rescue	0.611014	0.123645		0.108696
k27r	0.335359	0.0106038		0.0133898

## Sheet: fig5
fig5F		BK27R;;Bwt	yw	BK27R
	psc2	1.94035	1.49884	3.39394
		1.75097	1	3.91472
		1.37883	1	1.31498
			0.625345	1.95244
	suz2-2	1.2728	1	3.04283
				3.88989
		0.91056	1	1.17788
		0.883927	0.666952	2.03221
			BK27R;;Bwt	yw	BK27R
	ave:	psc2	1.69005	1.03105	2.64402
	ave:	suz2-2	1.02243	0.888984	2.5357

## Sheet: fig6
Figure 6A
	male extra sex combs
male K27R; PcXT/+
	rep1	rep2	rep3	total	% legs w/ ectopic sex combs
number legs with extra sex combs	66	31	43	140
total number of T2 + T3 legs	208	100	100	408	0.343137
male FM7; PcXT/+
		rep1	rep2	total	% legs w/ ectopic sex combs
number legs with extra sex combs		4	17	21
total number of T2 + T3 legs		112	180	292	0.0719178
male K27R; Sce1/+
	rep1	% legs w/ ectopic sex combs
number legs with extra sex combs	44
total number of T2 + T3 legs	114	0.385965
male FM7; Sce1/+
	rep1	% legs w/ ectopic sex combs
number legs with extra sex combs	65
total number of T2 + T3 legs	272	0.238971
Figure 6D
female K27R/FM7i;; PcXT/+	severe	moderate	mild	none
	20	19	38	17		total:
	0.213	0.202	0.404	0.181		94
male K27R/y;; PcXT/+	severe	moderate	mild	none		total:
	21	1	3	0		25
	0.84	0.04	0.12	0
male K27R/y;; PcXT/tgH3.3B-WT	severe	moderate	milde	none		total:
	56	32	28	5		121
	0.463	0.264	0.231	0.041	1
